# Supplementary material for: Demonstration of Therapeutic Equivalence of Fluconazole Generic Products in the Neutropenic Mouse Model of Disseminated Candidiasis
Source: PLoS One. 2015 Nov 4;10(11):e0141872. doi: 10.1371/journal.pone.0141872 (PMC4633286; doi:10.1371/journal.pone.0141872)
Supplement: S1 File — In vitro susceptibility data by broth microdilution of innovator and generic (Claris, Vitalis and Fresenius) FLC against C. albicans GRP-0144, C. albicans CIB-19177, C. albicans GRP-0143, C. glabrata GRP-0145 and C. parapsilosis GRP-0148. Candida albicans ATCC 90028 was used as the quality control organism. Data from four independent experiments are shown. (XLSX) [file pone.0141872.s002.xlsx]

## Sheet: First Experiment
In vitro Fluconazole susceptibility testing
Date: April 15 2012
	FLC mg/L	64	32	16	8	4	2	1	0.5	0.25	0.125	Broth control	Strain control
Cal ATCC-90028	Diflucan	1	1	1	1	1	2	2	2	3	4	0	4
	Diflucan	1	1	1	1	1	1	2	2	3	4	0	4
	Claris	1	1	1	1	1	1	2	2	3	4	0	4
	Claris	1	1	1	1	1	2	2	2	3	4	0	4
Cal GRP-0144	Diflucan	1	1	1	1	1	1	1	1	2	4	0	4
	Diflucan	1	1	1	1	1	1	1	1	2	4	0	4
	Claris	1	1	1	1	1	1	1	1	2	4	0	4
	Claris	1	1	1	1	1	1	1	1	2	4	0	4
		MIC range ATCC = 0.25-1.0
		4= no reduction of turbidity
		3= slight reduction in turbidity
		2= prominent decrease in turbidity				(corresponding to the MIC, in red)
		1=Slightly hazy
		0= Optically clear
Innocula:
Strains	Cal ATCC-90028	Cal GRP-0144
OD530 nm	0.88	0.9
Innocula CFU/mL	1.8 x 10^3	2.1 x 10^3

## Sheet: Second Experiment
In vitro Fluconazole susceptibility testing
Date: July 19-23 2012
	FLC mg/L	16	8	4	2	1	0.5	0.25	0.125	0.06	0.03	Broth control	Strain control
Cal ATCC 90028	Diflucan	1	1	1	1	2	2	3	4	4	4	0	4
	Diflucan	1	1	1	1	2	2	4	4	4	4	0	4
	Claris	1	1	1	1	2	3	3	4	4	4	0	4
	Claris	1	1	1	1	1	2	3	4	4	4	0	4
	Fresenius	1	1	1	1	1	2	3	4	4	4	0	4
	Fresenius	1	1	1	1	1	2	3	4	4	4	0	4
	Vitalis	1	1	1	1	1	2	3	4	4	4	0	4
	Vitalis	1	1	1	1	1	1	2	4	4	4	0	4
Cal GRP-0144	Diflucan	1	1	1	1	1	1	2	4	4	4	0	4
	Diflucan	1	1	1	1	1	1	2	4	4	4	0	4
	Claris	1	1	1	1	1	1	2	4	4	4	0	4
	Claris	1	1	1	1	1	1	2	4	4	4	0	4
	Fresenius	1	1	1	1	1	1	2	4	4	4	0	4
	Fresenius	1	1	1	1	1	1	2	4	4	4	0	4
	Vitalis	1	1	1	1	1	1	2	4	4	4	0	4
	Vitalis	1	1	1	1	1	1	2	4	4	4	0	4
Cal CIB-19177	Diflucan	1	1	2	4	4	4	4	4	4	4	0	4
	Diflucan	1	1	2	4	4	4	4	3	4	4	0	4
	Claris	1	1	2	4	4	4	4	3	4	4	0	4
	Claris	1	1	2	4	4	4	4	3	4	4	0	4
	Fresenius	1	2	3	4	4	4	4	3	4	4	0	4
	Fresenius	1	1	2	4	4	4	4	3	4	4	0	4
	Vitalis	1	1	2	4	4	4	4	4	4	0	0	4
	Vitalis	1	1	2	4	4	4	4	4	4	4	0	4
		MIC range ATCC = 0.25-1.0
		4= no reduction of turbidity
		3= slight reduction in turbidity
		2= prominent decrease in turbidity			(corresponding to the MIC, in red)
		1=Slightly hazy
		0= Optically clear
Innocula:
Strains	Cal ATCC-90028	Cal GRP-0144	Cal CIB-19177
OD530 nm	0.88	0.88	0.88
Innocula CFU/mL	2.8 x 10^3	2.83 x 10^3	2.5 x 10^3

## Sheet: Third Experiment
In vitro Fluconazole susceptibility testing
Date: Sept 5 2015
	FLC mg/L	16	8	4	2	1	0.5	0.25	0.125	0.06	0.03	Broth control	Strain control
Cal ATCC-90028	Diflucan	1	1	1	1	2	3	4	4	4	4	0	4
	Diflucan	1	1	1	1	2	3	4	4	4	4	0	4
	Claris	1	1	1	1	2	3	4	4	4	4	0	4
	Claris	1	1	1	1	2	3	4	4	4	4	0	4
	Fresenius	1	1	1	1	2	3	4	4	4	4	0	4
	Fresenius	1	1	1	1	2	3	4	4	4	4	0	4
	Vitalis	1	1	1	1	2	3	4	4	4	4	0	4
	Vitalis	1	1	1	1	2	3	4	4	4	4	0	4
Cpa GRP-0148	Diflucan	1	1	1	1	2	3	4	4	4	4	0	4
	Diflucan	1	1	1	1	2	3	4	4	4	4	0	4
	Claris	1	1	1	1	2	3	4	4	4	4	0	4
	Claris	1	1	1	1	2	3	4	4	4	4	0	4
	Fresenius	1	1	1	1	2	3	4	4	4	4	0	4
	Fresenius	1	1	1	1	2	3	4	4	4	4	0	4
	Vitalis	1	1	1	1	2	3	4	4	4	4	0	4
	Vitalis	1	1	1	1	2	3	4	4	4	4	0	4
Cal GRP-0143	Diflucan	1	1	1	1	1	2	3	4	4	4	0	4
	Diflucan	1	1	1	1	1	1	2	3	4	4	0	4
	Claris	1	1	1	1	1	1	2	3	4	4	0	4
	Claris	1	1	1	1	1	1	2	3	4	4	0	4
	Fresenius	1	1	1	1	1	1	2	3	4	4	0	4
	Fresenius	1	1	1	1	1	1	2	3	4	4	0	4
	Vitalis	1	1	1	1	1	1	2	3	4	0	0	4
	Vitalis	1	1	1	1	1	1	2	3	4	4	0	4
	FLC mg/L	64	32	16	8	4	2	1	0.5	0.25	0.125	Broth control	Strain control
Cgl GRP-0145	Diflucan	1	1	2	4	4	4	4	4	4	4	0	4
	Diflucan	1	1	2	4	4	4	4	4	4	4	0	4
	Claris	1	1	2	3	4	4	4	4	4	4	0	4
	Claris	1	2	3	4	4	4	4	4	4	4	0	4
	Fresenius	1	2	4	4	4	4	4	4	4	4	0	4
	Fresenius	2	4	4	4	4	4	4	4	4	4	0	4
	Vitalis	1	1	2	3	4	4	4	4	4	4	0	4
	Vitalis	1	1	2	3	4	4	4	4	4	4	0	4
		MIC range ATCC = 0.25-1.0
		4= no reduction of turbidity
		3= slight reduction in turbidity
		2= prominent decrease in turbidity			(corresponding to the MIC, in red)
		1=Slightly hazy
		0= Optically clear
Innocula:
Strains	Cal GRP-0143	Cpa GRP-0148	Cgl GRP-0145	Cal ATCC-90028
OD530 nm	0.087	0.087	0.086	0.085
Innocula CFU/mL	4.07 x 10^3	6.45 x 10^3	6.76 x 10^3	1.86 x 10^3

## Sheet: Fourth Experiment
In vitro Fluconazole susceptibility testing
Date: sept 14 2015
	FLC mg/L	16	8	4	2	1	0.5	0.25	0.125	0.06	0.03	Broth control	Strain control
Cal ATCC 90028	Diflucan	1	1	1	1	2	2	3	4	4	4	0	4
	Diflucan	1	1	1	1	2	2	4	4	4	4	0	4
	Claris	1	1	1	1	2	2	3	4	4	4	0	4
	Claris	1	1	1	1	2	3	3	4	4	4	0	4
	Fresenius	1	1	1	1	2	3	3	4	4	4	0	4
	Fresenius	1	1	1	1	2	2	3	4	4	4	0	4
	Vitalis	1	1	1	1	2	2	3	4	4	4	0	4
	Vitalis	1	1	1	1	2	3	3	4	4	4	0	4
Cpa GRP-0148	Diflucan	1	1	1	1	2	3	4	4	4	4	0	4
	Diflucan	1	1	1	1	2	4	4	4	4	4	0	4
	Claris	1	1	1	1	2	4	4	4	4	4	0	4
	Claris	1	1	1	1	2	4	4	4	4	4	0	4
	Fresenius	1	1	1	1	2	4	4	4	4	4	0	4
	Fresenius	1	1	1	1	2	3	4	4	4	4	0	4
	Vitalis	1	1	1	1	2	4	4	4	4	4	0	4
	Vitalis	1	1	1	1	2	4	4	4	4	4	0	4
Cal GRP-0143	Diflucan	1	1	1	1	1	2	4	4	4	4	0	4
	Diflucan	1	1	1	1	1	2	4	3	4	4	0	4
	Claris	1	1	1	1	1	2	4	3	4	4	0	4
	Claris	1	1	1	1	1	2	4	3	4	4	0	4
	Fresenius	1	1	1	1	1	2	2	3	4	4	0	4
	Fresenius	1	1	1	1	1	2	4	3	4	4	0	4
	Vitalis	1	1	1	1	1	2	2	4	4	0	0	4
	Vitalis	1	1	1	1	1	2	4	4	4	4	0	4
	FLC mg/L	128	64	32	16	8	4	2	1	0.5	0.25	Broth control	Strain control
Cgl GRP-0145	Diflucan	1	1	2	2	4	4	4	4	4	4	0	4
	Diflucan	1	1	2	2	4	4	4	4	4	4	0	4
	Claris	1	1	2	2	4	4	4	4	4	4	0	4
	Claris	1	1	2	2	4	4	4	4	4	4	0	4
	Fresenius	1	1	2	2	4	4	4	4	4	4	0	4
	Fresenius	1	1	2	2	4	4	4	4	4	4	0	4
	Vitalis	1	1	2	2	4	4	4	4	4	4	0	4
	Vitalis	1	1	2	2	4	4	4	4	4	4	0	4
Cal CIB-19177	Diflucan	1	1	2	2	2	4	4	4	4	4	0	4
	Diflucan	1	1	1	2	2	4	4	4	4	4	0	4
	Claris	1	1	1	2	2	4	4	4	4	4	0	4
	Claris	1	1	1	2	2	4	4	4	4	4	0	4
	Fresenius	1	1	1	2	2	4	4	4	4	4	0	4
	Fresenius	1	1	2	2	4	4	4	4	4	4	0	4
	Vitalis	1	1	2	2	4	4	4	4	4	4	0	4
	Vitalis	1	1	2	2	2	4	4	4	4	4	0	4
		MIC range ATCC = 0.25-1.0
		4= no reduction of turbidity
		3= slight reduction in turbidity
		2= prominent decrease in turbidity			(corresponding to the MIC, in red)
		1=Slightly hazy
		0= Optically clear
Innocula:
Strains	Cal GRP-0143	Cpa GRP-0148	Cgl GRP-0145	Cal ATCC 90028	Cal CIB-19177
OD530 nm	0.089	0.085	0.08	0.088	0.087
Innocula CFU/mL	2.82 x 10^3	2.57 x 10^3	3.63 x 10^3	0.54 x 10^3	3.46 x 10^3
