# Supplementary material for: Demonstration of Therapeutic Equivalence of Fluconazole Generic Products in the Neutropenic Mouse Model of Disseminated Candidiasis
Source: PLoS One. 2015 Nov 4;10(11):e0141872. doi: 10.1371/journal.pone.0141872 (PMC4633286; doi:10.1371/journal.pone.0141872)
Supplement: S2 File — In vivo pharmacodynamic data of innovator FLC and the generic Claris against C. albicans GRP-0144. The file contains the doses in mg/kg per day and the corresponding fungal burden at the end of treatment (in log10 CFU/g). The effect was calculated by subtracting the number of yeasts in treated animals from the untreated controls at 24h. (XLS) [file pone.0141872.s003.xls]

## Sheet: D
		GRIPE-University of Antioquia
		Murine disseminated candidiasis model
		Date: April 17 2012										Growth			2.41391
		C. albicans GRP-0144	CFU																		Observations
			2	3	4	4	5	5	6	6	7	7	8	8	log cfu	mean	sd	EFFECT	Mean Effect
	mg/kg/day	INOCULUM	@	74											4.86923
	-2 h	1	16												3.20412	3.10206	0.144335
		2	10												3
		3	7												2.8451
	0 h Controls	4	8												2.90309	3.09077	0.177231
		5	13												3.11394
		6	18												3.25527
Claris, mg/kg/day q6h	16	7	21												3.32222	3.17545	0.163012	-2.34696	-2.49373
		8	10												3			-2.66918
		9	16												3.20412			-2.46506
	8	10	62												3.79239	3.79984	0.0481262	-1.87679	-1.86934
		11	57												3.75587			-1.9133
		12	71												3.85126			-1.81792
	4	13	63												3.79934	3.81606	0.0852995	-1.86984	-1.85312
		14	55												3.74036			-1.92882
		15	81												3.90849			-1.76069
	3	16	57												3.75587	3.70929	0.511498	-1.9133	-1.95989
		17	157												4.1959			-1.47328
		18	15												3.17609			-2.49309
	2	19	@	44.5											4.64836	4.76142	0.175661	-1.02082	-0.907763
		20	@	47											4.6721			-0.99708
		21	@	92											4.96379			-0.70539
	1	22	@	@	145	139									6.15229	5.99277	0.140672	0.48311	0.323588
		23	@	@	88	86									5.93952			0.270341
		24	@	@	70	84									5.88649			0.217313
Pfizer mg/kg/day q6h	16	25	34												3.53148	3.28457	0.214357	-2.1377	-2.38461
		26	15												3.17609			-2.49309
		27	14												3.14613			-2.52305
	8	28	66												3.81954	3.42223	0.41034	-1.84963	-2.24694
		29	10												3			-2.66918
		30	28												3.44716			-2.22202
	4	31	37												3.5682	3.53914	0.0814377	-2.10098	-2.13004
		32	28												3.44716			-2.22202
		33	40												3.60206			-2.06712
	3	34	70												3.8451	3.67941	0.186698	-1.82408	-1.98977
		35	30												3.47712			-2.19206
		36	52												3.716			-1.95317
	2	37	120												4.07918	4.20775	0.115057	-1.59	-1.46143
		38	175												4.24304			-1.42614
		39	200												4.30103			-1.36815
	1	40	@	@	30	25									5.43933	5.47633	0.175566	-0.229845	-0.192843
		41	@	@	55	38									5.66745			-0.00172519
		42	@	@	21	21									5.32222			-0.346959
	24h CONTROLS	43	@	@	40	34									5.5682	5.66918	0.0898639
		44	@	@	61	49									5.74036
		45	@	@	51	49									5.69897

## Sheet: AB
GRUPO INVESTIGADOR DE PROBLEMAS DE ENFERMEDADES INFECCIOSAS
CFU PER THIGH
Date: April 17 2012
C. albicans GRP-0144			inoculum	2	3	4	4	5	5	6	6	7	7	8	8	sum																												cfu/ml	log cfu
				@	74	0	0	0	0	0	0	0	0	0	0	74	6	0	0	1	1	1	1	1	5	1	1	2	1	1	1	1	1	1	FALSE	3	4	5	6		7	8	3	74000	4.86923
	controls	time (h)	thigh number	2	3	4	4	5	5	6	6	7	7	8	8	sum																												cfu/thigh	log cfu	mean 4 thighs	SD		time (h)
		time (h)	thigh number	2	3	4	4	5	5	6	6	7	7	8	8	sum																												cfu/thigh	log cfu	mean 6 thighs	SD		time (h)
		0	1	16	0	0	0	0	0	0	0	0	0	0	0	16	7	0	1	1	1	1	1	1	6	1	1	1	1	1	1	1	1	1	2	3	4	5	6		7	8	2	1600	3.20412				0
		0	2	10	0	0	0	0	0	0	0	0	0	0	0	10	7	0	1	1	1	1	1	1	6	1	1	1	1	1	1	1	1	1	2	3	4	5	6		7	8	2	1000	3				0
		0	3	7	0	0	0	0	0	0	0	0	0	0	0	7	7	0	1	1	1	1	1	1	6	1	1	1	1	1	1	1	1	1	2	3	4	5	6		7	8	2	700	2.8451	3.01641	0.180072		0
		time (h)	thigh number	2	3	4	4	5	5	6	6	7	7	8	8	sum																												cfu/thigh	log cfu	mean 6 thighs	SD		time (h)
		0	4	8	0	0	0	0	0	0	0	0	0	0	0	8	7	0	1	1	1	1	1	1	6	1	1	1	1	1	1	1	1	1	2	3	4	5	6		7	8	2	800	2.90309				0
		0	5	13	0	0	0	0	0	0	0	0	0	0	0	13	7	0	1	1	1	1	1	1	6	1	1	1	1	1	1	1	1	1	2	3	4	5	6		7	8	2	1300	3.11394				0
		0	6	18	0	0	0	0	0	0	0	0	0	0	0	18	7	0	1	1	1	1	1	1	6	1	1	1	1	1	1	1	1	1	2	3	4	5	6		7	8	2	1800	3.25527	3.25527	0.177231		0
		time (h)	thigh number	2	3	4	4	5	5	6	6	7	7	8	8	sum																												cfu/thigh	log cfu	mean 6 thighs	SD		time (h)
		24	43	@	@	40	34	0	0	0	0	0	0	0	0	37	5	0	0	0	1	1	1	1	4	1	1	2	2	1	1	1	1	1	FALSE	FALSE	4	5	6		7	8	4	370000	5.5682				24
		24	44	@	@	61	49	0	0	0	0	0	0	0	0	55	5	0	0	0	1	1	1	1	4	1	1	2	2	1	1	1	1	1	FALSE	FALSE	4	5	6		7	8	4	550000	5.74036				24
		24	45	@	@	51	49	0	0	0	0	0	0	0	0	50	5	0	0	0	1	1	1	1	4	1	1	2	2	1	1	1	1	1	FALSE	FALSE	4	5	6		7	8	4	500000	5.69897	5.66918	0.0898639		24
Antibiotic			thigh number	2	3	4	4	5	5	6	6	7	7	8	8	sum																												cfu/thigh	log cfu	mean 6 thighs	SD	effect
Claris, mg/kg/day q6h			7	21	0	0	0	0	0	0	0	0	0	0	0	21	7	0	1	1	1	1	1	1	6	1	1	1	1	1	1	1	1	1	2	3	4	5	6		7	8	2	2100	3.32222			-2.34696
			8	10	0	0	0	0	0	0	0	0	0	0	0	10	7	0	1	1	1	1	1	1	6	1	1	1	1	1	1	1	1	1	2	3	4	5	6		7	8	2	1000	3			-2.66918
			9	16	0	0	0	0	0	0	0	0	0	0	0	16	7	0	1	1	1	1	1	1	6	1	1	1	1	1	1	1	1	1	2	3	4	5	6		7	8	2	1600	3.20412	3.17545	0.163012	-2.46506
			thigh number	2	3	4	4	5	5	6	6	7	7	8	8	sum																												cfu/thigh	log cfu	mean 6 thighs	SD	effect
			10	62	0	0	0	0	0	0	0	0	0	0	0	62	7	0	1	1	1	1	1	1	6	1	1	1	1	1	1	1	1	1	2	3	4	5	6		7	8	2	6200	3.79239			-1.87679
			11	57	0	0	0	0	0	0	0	0	0	0	0	57	7	0	1	1	1	1	1	1	6	1	1	1	1	1	1	1	1	1	2	3	4	5	6		7	8	2	5700	3.75587			-1.9133
			12	71	0	0	0	0	0	0	0	0	0	0	0	71	7	0	1	1	1	1	1	1	6	1	1	1	1	1	1	1	1	1	2	3	4	5	6		7	8	2	7100	3.85126	3.79984	0.0481262	-1.81792
			thigh number	2	3	4	4	5	5	6	6	7	7	8	8	sum																												cfu/thigh	log cfu	mean 6 thighs	SD	effect
			13	63	0	0	0	0	0	0	0	0	0	0	0	63	7	0	1	1	1	1	1	1	6	1	1	1	1	1	1	1	1	1	2	3	4	5	6		7	8	2	6300	3.79934			-1.86984
			14	55	0	0	0	0	0	0	0	0	0	0	0	55	7	0	1	1	1	1	1	1	6	1	1	1	1	1	1	1	1	1	2	3	4	5	6		7	8	2	5500	3.74036			-1.92882
			15	81	0	0	0	0	0	0	0	0	0	0	0	81	7	0	1	1	1	1	1	1	6	1	1	1	1	1	1	1	1	1	2	3	4	5	6		7	8	2	8100	3.90849	3.81606	0.0852995	-1.76069
			thigh number	2	3	4	4	5	5	6	6	7	7	8	8	sum																												cfu/thigh	log cfu	mean 6 thighs	SD	effect
			16	57	0	0	0	0	0	0	0	0	0	0	0	57	7	0	1	1	1	1	1	1	6	1	1	1	1	1	1	1	1	1	2	3	4	5	6		7	8	2	5700	3.75587			-1.9133
			17	157	0	0	0	0	0	0	0	0	0	0	0	157	7	0	1	1	1	1	1	1	6	1	1	1	1	1	1	1	1	1	2	3	4	5	6		7	8	2	15700	4.1959			-1.47328
			18	15	0	0	0	0	0	0	0	0	0	0	0	15	7	0	1	1	1	1	1	1	6	1	1	1	1	1	1	1	1	1	2	3	4	5	6		7	8	2	1500	3.17609	3.70929	0.511498	-2.49309
			thigh number	2	3	4	4	5	5	6	6	7	7	8	8	sum																												cfu/thigh	log cfu	mean 6 thighs	SD	effect
			19	@	44.5	0	0	0	0	0	0	0	0	0	0	44.5	6	0	0	1	1	1	1	1	5	1	1	2	1	1	1	1	1	1	FALSE	3	4	5	6		7	8	3	44500	4.64836			-1.02082
			20	@	47	0	0	0	0	0	0	0	0	0	0	47	6	0	0	1	1	1	1	1	5	1	1	2	1	1	1	1	1	1	FALSE	3	4	5	6		7	8	3	47000	4.6721			-0.99708
			21	@	92	0	0	0	0	0	0	0	0	0	0	92	6	0	0	1	1	1	1	1	5	1	1	2	1	1	1	1	1	1	FALSE	3	4	5	6		7	8	3	92000	4.96379	4.76142	0.175661	-0.70539
			thigh number	2	3	4	4	5	5	6	6	7	7	8	8	sum																												cfu/thigh	log cfu	mean 6 thighs	SD	effect
			22	@	@	145	139	0	0	0	0	0	0	0	0	142	5	0	0	0	1	1	1	1	4	1	1	2	2	1	1	1	1	1	FALSE	FALSE	4	5	6		7	8	4	1420000	6.15229			0.48311
			23	@	@	88	86	0	0	0	0	0	0	0	0	87	5	0	0	0	1	1	1	1	4	1	1	2	2	1	1	1	1	1	FALSE	FALSE	4	5	6		7	8	4	870000	5.93952			0.270341
			24	@	@	70	84	0	0	0	0	0	0	0	0	77	5	0	0	0	1	1	1	1	4	1	1	2	2	1	1	1	1	1	FALSE	FALSE	4	5	6		7	8	4	770000	5.88649	5.99277	0.140672	0.217313
			thigh number	2	3	4	4	5	5	6	6	7	7	8	8	sum																												cfu/thigh	log cfu	mean 6 thighs	SD	effect
Pfizer mg/kg/day q6h			25	34	0	0	0	0	0	0	0	0	0	0	0	34	7	0	1	1	1	1	1	1	6	1	1	1	1	1	1	1	1	1	2	3	4	5	6		7	8	2	3400	3.53148			-2.1377
			26	15	0	0	0	0	0	0	0	0	0	0	0	15	7	0	1	1	1	1	1	1	6	1	1	1	1	1	1	1	1	1	2	3	4	5	6		7	8	2	1500	3.17609			-2.49309
			27	14	0	0	0	0	0	0	0	0	0	0	0	14	7	0	1	1	1	1	1	1	6	1	1	1	1	1	1	1	1	1	2	3	4	5	6		7	8	2	1400	3.14613	3.28457	0.214357	-2.52305
			thigh number	2	3	4	4	5	5	6	6	7	7	8	8	sum																												cfu/thigh	log cfu	mean 6 thighs	SD	effect
			28	66	0	0	0	0	0	0	0	0	0	0	0	66	7	0	1	1	1	1	1	1	6	1	1	1	1	1	1	1	1	1	2	3	4	5	6		7	8	2	6600	3.81954			-1.84963
			29	10	0	0	0	0	0	0	0	0	0	0	0	10	7	0	1	1	1	1	1	1	6	1	1	1	1	1	1	1	1	1	2	3	4	5	6		7	8	2	1000	3			-2.66918
			30	28	0	0	0	0	0	0	0	0	0	0	0	28	7	0	1	1	1	1	1	1	6	1	1	1	1	1	1	1	1	1	2	3	4	5	6		7	8	2	2800	3.44716	3.42223	0.41034	-2.22202
			thigh number	2	3	4	4	5	5	6	6	7	7	8	8	sum																												cfu/thigh	log cfu	mean 6 thighs	SD	effect
			31	37	0	0	0	0	0	0	0	0	0	0	0	37	7	0	1	1	1	1	1	1	6	1	1	1	1	1	1	1	1	1	2	3	4	5	6		7	8	2	3700	3.5682			-2.10098
			32	28	0	0	0	0	0	0	0	0	0	0	0	28	7	0	1	1	1	1	1	1	6	1	1	1	1	1	1	1	1	1	2	3	4	5	6		7	8	2	2800	3.44716			-2.22202
			33	40	0	0	0	0	0	0	0	0	0	0	0	40	7	0	1	1	1	1	1	1	6	1	1	1	1	1	1	1	1	1	2	3	4	5	6		7	8	2	4000	3.60206	3.53914	0.0814377	-2.06712
			thigh number	2	3	4	4	5	5	6	6	7	7	8	8	sum																												cfu/thigh	log cfu	mean 6 thighs	SD	effect
			34	70	0	0	0	0	0	0	0	0	0	0	0	70	7	0	1	1	1	1	1	1	6	1	1	1	1	1	1	1	1	1	2	3	4	5	6		7	8	2	7000	3.8451			-1.82408
			35	30	0	0	0	0	0	0	0	0	0	0	0	30	7	0	1	1	1	1	1	1	6	1	1	1	1	1	1	1	1	1	2	3	4	5	6		7	8	2	3000	3.47712			-2.19206
			36	52	0	0	0	0	0	0	0	0	0	0	0	52	7	0	1	1	1	1	1	1	6	1	1	1	1	1	1	1	1	1	2	3	4	5	6		7	8	2	5200	3.716	3.67941	0.186698	-1.95317
			thigh number	2	3	4	4	5	5	6	6	7	7	8	8	sum																												cfu/thigh	log cfu	mean 6 thighs	SD	effect
			37	120	0	0	0	0	0	0	0	0	0	0	0	120	7	0	1	1	1	1	1	1	6	1	1	1	1	1	1	1	1	1	2	3	4	5	6		7	8	2	12000	4.07918			-1.59
			38	175	0	0	0	0	0	0	0	0	0	0	0	175	7	0	1	1	1	1	1	1	6	1	1	1	1	1	1	1	1	1	2	3	4	5	6		7	8	2	17500	4.24304			-1.42614
			39	200	0	0	0	0	0	0	0	0	0	0	0	200	7	0	1	1	1	1	1	1	6	1	1	1	1	1	1	1	1	1	2	3	4	5	6		7	8	2	20000	4.30103	4.20775	0.115057	-1.36815
			thigh number	2	3	4	4	5	5	6	6	7	7	8	8	sum																												cfu/thigh	log cfu	mean 6 thighs	SD	effect
			40	@	@	30	25	0	0	0	0	0	0	0	0	27.5	5	0	0	0	1	1	1	1	4	1	1	2	2	1	1	1	1	1	FALSE	FALSE	4	5	6		7	8	4	275000	5.43933			-0.229845
			41	@	@	55	38	0	0	0	0	0	0	0	0	46.5	5	0	0	0	1	1	1	1	4	1	1	2	2	1	1	1	1	1	FALSE	FALSE	4	5	6		7	8	4	465000	5.66745			-0.00172519
			42	@	@	21	21	0	0	0	0	0	0	0	0	21	5	0	0	0	1	1	1	1	4	1	1	2	2	1	1	1	1	1	FALSE	FALSE	4	5	6		7	8	4	210000	5.32222	5.47633	0.175566	-0.346959
24h CONTROLS			thigh number	2	3	4	4	5	5	6	6	7	7	8	8	sum																												cfu/thigh	log cfu	mean 6 thighs	SD
			43	@	@	40	34	0	0	0	0	0	0	0	0	37	5	0	0	0	1	1	1	1	4	1	1	2	2	1	1	1	1	1	FALSE	FALSE	4	5	6		7	8	4	370000	5.5682
			44	@	@	61	49	0	0	0	0	0	0	0	0	55	5	0	0	0	1	1	1	1	4	1	1	2	2	1	1	1	1	1	FALSE	FALSE	4	5	6		7	8	4	550000	5.74036
			45	@	@	51	49	0	0	0	0	0	0	0	0	50	5	0	0	0	1	1	1	1	4	1	1	2	2	1	1	1	1	1	FALSE	FALSE	4	5	6		7	8	4	500000	5.69897	5.66918	0.0898639
[truncated: 1 more columns]

## Sheet: data corrected
CFU			1899-12-31		Date: April 17 2012
ICR 6w 25g	Inoculum	4.86923	CFU/mL
	Growth	2.41391	CFU/g
	Pfizer mg/kg/day q6h	#REF!			Control	CFU/g	SD
	-2.34696	-2.1377			-2h	3.01641	0.180072
	-2.66918	-2.49309			0h	3.25527	0.177231
	-2.46506	-2.52305
					24h	5.66918	0.0898639
	-1.87679	-1.84963
	-1.9133	-2.66918
	-1.81792	-2.22202
	-1.86984	-2.10098
	-1.92882	-2.22202
	-1.76069	-2.06712
	-1.9133	-1.82408
	-1.47328	-2.19206
	-2.49309	-1.95317
	-1.02082	-1.59
	-0.99708	-1.42614
	-0.70539	-1.36815
	0.48311	-0.229845
	0.270341	-0.00172519
	0.217313	-0.346959
Red font: mean from 1 mouse only (usual causes: ND or TCTC)
Yellow cells: SD>0.5
Bold font: at least one thigh had to be repeated
Controls 0h & 24h: perfect; inoculum quality: perfect (-2h)

## Sheet: data Mean
GENTAMICINA q6h SC				7E coli 25922GNT1			10 al 16 de Agosto de 2001
ICR 6w 25g		INÓCULO:	#REF!	cfu / ml
-2h	#REF!	#REF!	0h	#REF!	#REF!	24h	#REF!	#REF!
	CRECIMIENTO:		#REF!
Dosis Total q24h (mg/kg)		PLOUGH	BIOGENTA	GENTA VITRO	RANDE	SERVIGENTA
192		#REF!	#REF!	#REF!	#REF!	#REF!
		#REF!	#REF!	#REF!	#REF!	#REF!
48		#REF!	#REF!	#REF!	#REF!	#REF!
		#REF!	#REF!	#REF!	#REF!	#REF!
12		#REF!	#REF!	#REF!	#REF!	#REF!
		#REF!	#REF!	#REF!	#REF!	#REF!
3		#REF!	#REF!	#REF!	#REF!	#REF!
		#REF!	#REF!	#REF!	#REF!	#REF!
0.75		#REF!	#REF!	#REF!	#REF!	#REF!
		#REF!	#REF!	#REF!	#REF!	#REF!
Efecto neto (E)	#REF!			En color rojo las repeticiones
Efecto max (Emax)	#REF!				SD>0.5
					PROMEDIADO
observación: Estos son los resultados promediados.				SE REPITIO Y PROMEDIO 1 DE 2 MUSLOS
