# Supplementary material for: Demonstration of Therapeutic Equivalence of Fluconazole Generic Products in the Neutropenic Mouse Model of Disseminated Candidiasis
Source: PLoS One. 2015 Nov 4;10(11):e0141872. doi: 10.1371/journal.pone.0141872 (PMC4633286; doi:10.1371/journal.pone.0141872)
Supplement: S3 File — In vivo pharmacodynamic data of FLC generics (Claris and Fresenius) compared with the innovator (Pfizer) against C. albicans GRP-0144. (XLS) [file pone.0141872.s004.xls]

## Sheet: D
		GRIPE-University of Antioquia
		Murine disseminated candidiasis model
		Date	May 7 2012									Growth			3.23007
		C. albicans GRP-0144	CFU
			2	3	4	4	5	5	6	6	7	7	8	8	log cfu	mean	sd	EFFECT	Mean Effect
	mg/kg/day	INOCULUM	@	85											4.92942
	-2h	1	31												3.49136	3.52383	0.0459201
		2	36												3.5563
		3	33												3.51851
	0h Controls	4	5												2.69897	2.8521	0.135059
		5	9												2.95424
		6	8												2.90309
Pfizer mg/kg/day q6h	16	7	33												3.51851	3.56194	0.112982	-2.56366	-2.52023		Carry-over 45 Dil 2
		8	49												3.6902			-2.39197			Carry-over 45 Dil 2
		9	30												3.47712			-2.60505			Carry-over 28 Dil 2
	8	10	38												3.57978	3.86378	0.312557	-2.50239	-2.21839
		11	65												3.81291			-2.26926
		12	158												4.19866			-1.88351
	4	13	145												4.16137	4.06069	0.0988444	-1.9208	-2.02148
		14	114												4.0569			-2.02527
		15	92												3.96379			-2.11838
	3	16	356												4.55145	4.26143	0.340516	-1.53072	-1.82074
		17	222												4.34635			-1.73582
		18	77												3.88649			-2.19568
	2	19	226												4.35411	4.16592	0.266144	-1.72806	-1.91625
		20	9																		It took several attempts for inoculation
		21	95												3.97772			-2.10445
	1	22	@	@	35	36									5.55023	5.75919	0.197194	-0.531942	-0.322981
		23	@	@	63	59									5.78533			-0.29684
		24	@	@	87	88									5.94201			-0.140162
Claris mg/kg/day q6h	16	25	7												2.8451	3.13259	0.253167	-3.23707	-2.94958		Carry-over 10 Dil 2
		26	17												3.23045			-2.85172			Carry-over 9 Dil 2
		27	21												3.32222			-2.75995			Carry-over 19 Dil 2
	8	28	80												3.90309	3.89861	0.0332749	-2.17908	-2.18356
		29	73												3.86332			-2.21885
		30	85												3.92942			-2.15275
	4	31	78												3.89209	3.77714	0.10168	-2.19008	-2.30503
		32	50												3.69897			-2.3832
		33	55												3.74036			-2.34181
	3	34	133												4.12385	4.10013	0.348506	-1.95832	-1.98204
		35	55												3.74036			-2.34181
		36	273												4.43616			-1.64601
	2	37	115												4.0607	4.43406	0.326698	-2.02147	-1.64811
		38	@	37.5											4.57403			-1.50814
		39	@	46.5											4.66745			-1.41472
	1	40	@	@	112	107									6.03941	5.71065	0.344578	-0.042756	-0.371517
		41	@	@	62	48									5.74036			-0.341807
		42	@	@	21	24									5.35218			-0.729988
Fresenius mg/kg/day q6h	16	43	38												3.57978	3.62548	0.175726	-2.50239	-2.45669		Carry-over 34 Dil 2
		44	66												3.81954			-2.26263			Carry-over 58 Dil 2
		45	30												3.47712			-2.60505			Carry-over 24 Dil 2
	8	46	24												3.38	3.54	0.16	-2.70217	-2.54217
		47	35												3.54			-2.54217
		48	50												3.7			-2.38217
	4	49	72												3.8573	3.9169	0.0530604	-2.22487	-2.16527
		50	86												3.9344			-2.14777
		51	91												3.959			-2.12317
	3	52	@	38											4.57978	4.41705	0.522535	-1.50239	-1.66512
		53	@	69											4.83885			-1.24332
		54	68												3.83251			-2.24966
	2	55	362												4.55871	4.40235	0.175717	-1.52346	-1.67982
		56	163												4.21219			-1.86998
		57	273												4.43616			-1.64601
	1	58	@	@	99	96									5.989	5.98171	0.315366	-0.0931655	-0.100462
		59	@	@	189	204									6.29336			0.211192
		60	@	@	43	49									5.66276			-0.419412
	24h CONTROLS	61	@	@	120	137									6.1089	6.08217	0.178219
		62	@	@	163	189									6.24551
		63	@	@	80	76									5.89209

## Sheet: AB
GRUPO INVESTIGADOR DE PROBLEMAS DE ENFERMEDADES INFECCIOSAS
CFU PER THIGH
Date			May 7 2012
C. albicans GRP-0144			inoculum	2	3	4	4	5	5	6	6	7	7	8	8	sum																												cfu/ml	log cfu
				@	85	0	0	0	0	0	0	0	0	0	0	85	6	0	0	1	1	1	1	1	5	1	1	2	1	1	1	1	1	1	FALSE	3	4	5	6		7	8	3	85000	4.92942
	controls	time (h)	thigh number	2	3	4	4	5	5	6	6	7	7	8	8	sum																												cfu/thigh	log cfu	mean 4 thighs	SD		time (h)
		time (h)	thigh number	2	3	4	4	5	5	6	6	7	7	8	8	sum																												cfu/thigh	log cfu	mean 6 thighs	SD		time (h)
		0	1	31	0	0	0	0	0	0	0	0	0	0	0	31	7	0	1	1	1	1	1	1	6	1	1	1	1	1	1	1	1	1	2	3	4	5	6		7	8	2	3100	3.49136				0
		0	2	36	0	0	0	0	0	0	0	0	0	0	0	36	7	0	1	1	1	1	1	1	6	1	1	1	1	1	1	1	1	1	2	3	4	5	6		7	8	2	3600	3.5563				0
		0	3	33	0	0	0	0	0	0	0	0	0	0	0	33	7	0	1	1	1	1	1	1	6	1	1	1	1	1	1	1	1	1	2	3	4	5	6		7	8	2	3300	3.51851	3.52206	0.0326153		0
		time (h)	thigh number	2	3	4	4	5	5	6	6	7	7	8	8	sum																												cfu/thigh	log cfu	mean 6 thighs	SD		time (h)
		0	4	5	0	0	0	0	0	0	0	0	0	0	0	5	7	0	1	1	1	1	1	1	6	1	1	1	1	1	1	1	1	1	2	3	4	5	6		7	8	2	500	2.69897				0
		0	5	9	0	0	0	0	0	0	0	0	0	0	0	9	7	0	1	1	1	1	1	1	6	1	1	1	1	1	1	1	1	1	2	3	4	5	6		7	8	2	900	2.95424				0
		0	6	8	0	0	0	0	0	0	0	0	0	0	0	8	7	0	1	1	1	1	1	1	6	1	1	1	1	1	1	1	1	1	2	3	4	5	6		7	8	2	800	2.90309	2.8521	0.135059		0
		time (h)	thigh number	2	3	4	4	5	5	6	6	7	7	8	8	sum																												cfu/thigh	log cfu	mean 6 thighs	SD		time (h)
		24	61	@	@	120	137	0	0	0	0	0	0	0	0	128.5	5	0	0	0	1	1	1	1	4	1	1	2	2	1	1	1	1	1	FALSE	FALSE	4	5	6		7	8	4	1285000	6.1089				24
		24	62	@	@	163	189	0	0	0	0	0	0	0	0	176	5	0	0	0	1	1	1	1	4	1	1	2	2	1	1	1	1	1	FALSE	FALSE	4	5	6		7	8	4	1760000	6.24551				24
		24	63	@	@	80	76	0	0	0	0	0	0	0	0	78	5	0	0	0	1	1	1	1	4	1	1	2	2	1	1	1	1	1	FALSE	FALSE	4	5	6		7	8	4	780000	5.89209	6.08217	0.178219		24
Antibiotic			thigh number	2	3	4	4	5	5	6	6	7	7	8	8	sum																												cfu/thigh	log cfu	mean 6 thighs	SD	effect
Pfizer mg/kg/day q6h			7	33	0	0	0	0	0	0	0	0	0	0	0	33	7	0	1	1	1	1	1	1	6	1	1	1	1	1	1	1	1	1	2	3	4	5	6		7	8	2	3300	3.51851			-2.56366
			8	49	0	0	0	0	0	0	0	0	0	0	0	49	7	0	1	1	1	1	1	1	6	1	1	1	1	1	1	1	1	1	2	3	4	5	6		7	8	2	4900	3.6902			-2.39197
			9	30	0	0	0	0	0	0	0	0	0	0	0	30	7	0	1	1	1	1	1	1	6	1	1	1	1	1	1	1	1	1	2	3	4	5	6		7	8	2	3000	3.47712	3.56194	0.112982	-2.60505
			thigh number	2	3	4	4	5	5	6	6	7	7	8	8	sum																												cfu/thigh	log cfu	mean 6 thighs	SD	effect
			10	38	0	0	0	0	0	0	0	0	0	0	0	38	7	0	1	1	1	1	1	1	6	1	1	1	1	1	1	1	1	1	2	3	4	5	6		7	8	2	3800	3.57978			-2.50239
			11	65	0	0	0	0	0	0	0	0	0	0	0	65	7	0	1	1	1	1	1	1	6	1	1	1	1	1	1	1	1	1	2	3	4	5	6		7	8	2	6500	3.81291			-2.26926
			12	158	0	0	0	0	0	0	0	0	0	0	0	158	7	0	1	1	1	1	1	1	6	1	1	1	1	1	1	1	1	1	2	3	4	5	6		7	8	2	15800	4.19866	3.86378	0.312557	-1.88351
			thigh number	2	3	4	4	5	5	6	6	7	7	8	8	sum																												cfu/thigh	log cfu	mean 6 thighs	SD	effect
			13	145	0	0	0	0	0	0	0	0	0	0	0	145	7	0	1	1	1	1	1	1	6	1	1	1	1	1	1	1	1	1	2	3	4	5	6		7	8	2	14500	4.16137			-1.9208
			14	114	0	0	0	0	0	0	0	0	0	0	0	114	7	0	1	1	1	1	1	1	6	1	1	1	1	1	1	1	1	1	2	3	4	5	6		7	8	2	11400	4.0569			-2.02527
			15	92	0	0	0	0	0	0	0	0	0	0	0	92	7	0	1	1	1	1	1	1	6	1	1	1	1	1	1	1	1	1	2	3	4	5	6		7	8	2	9200	3.96379	4.06069	0.0988444	-2.11838
			thigh number	2	3	4	4	5	5	6	6	7	7	8	8	sum																												cfu/thigh	log cfu	mean 6 thighs	SD	effect
			16	356	0	0	0	0	0	0	0	0	0	0	0	356	7	0	1	1	1	1	1	1	6	1	1	1	1	1	1	1	1	1	2	3	4	5	6		7	8	2	35600	4.55145			-1.53072
			17	222	0	0	0	0	0	0	0	0	0	0	0	222	7	0	1	1	1	1	1	1	6	1	1	1	1	1	1	1	1	1	2	3	4	5	6		7	8	2	22200	4.34635			-1.73582
			18	77	0	0	0	0	0	0	0	0	0	0	0	77	7	0	1	1	1	1	1	1	6	1	1	1	1	1	1	1	1	1	2	3	4	5	6		7	8	2	7700	3.88649	4.26143	0.340516	-2.19568
			thigh number	2	3	4	4	5	5	6	6	7	7	8	8	sum																												cfu/thigh	log cfu	mean 6 thighs	SD	effect
			19	226	0	0	0	0	0	0	0	0	0	0	0	226	7	0	1	1	1	1	1	1	6	1	1	1	1	1	1	1	1	1	2	3	4	5	6		7	8	2	22600	4.35411			-1.72806
			20	9	0	0	0	0	0	0	0	0	0	0	0	9	7	0	1	1	1	1	1	1	6	1	1	1	1	1	1	1	1	1	2	3	4	5	6		7	8	2	900	2.95424			-3.12793
			21	95	0	0	0	0	0	0	0	0	0	0	0	95	7	0	1	1	1	1	1	1	6	1	1	1	1	1	1	1	1	1	2	3	4	5	6		7	8	2	9500	3.97772	3.76202	0.724431	-2.10445
			thigh number	2	3	4	4	5	5	6	6	7	7	8	8	sum																												cfu/thigh	log cfu	mean 6 thighs	SD	effect
			22	@	@	35	36	0	0	0	0	0	0	0	0	35.5	5	0	0	0	1	1	1	1	4	1	1	2	2	1	1	1	1	1	FALSE	FALSE	4	5	6		7	8	4	355000	5.55023			-0.531942
			23	@	@	63	59	0	0	0	0	0	0	0	0	61	5	0	0	0	1	1	1	1	4	1	1	2	2	1	1	1	1	1	FALSE	FALSE	4	5	6		7	8	4	610000	5.78533			-0.29684
			24	@	@	87	88	0	0	0	0	0	0	0	0	87.5	5	0	0	0	1	1	1	1	4	1	1	2	2	1	1	1	1	1	FALSE	FALSE	4	5	6		7	8	4	875000	5.94201	5.75919	0.197194	-0.140162
			thigh number	2	3	4	4	5	5	6	6	7	7	8	8	sum																												cfu/thigh	log cfu	mean 6 thighs	SD	effect
Claris mg/kg/day q6h			25	7	0	0	0	0	0	0	0	0	0	0	0	7	7	0	1	1	1	1	1	1	6	1	1	1	1	1	1	1	1	1	2	3	4	5	6		7	8	2	700	2.8451			-3.23707
			26	17	0	0	0	0	0	0	0	0	0	0	0	17	7	0	1	1	1	1	1	1	6	1	1	1	1	1	1	1	1	1	2	3	4	5	6		7	8	2	1700	3.23045			-2.85172
			27	21	0	0	0	0	0	0	0	0	0	0	0	21	7	0	1	1	1	1	1	1	6	1	1	1	1	1	1	1	1	1	2	3	4	5	6		7	8	2	2100	3.32222	3.13259	0.253167	-2.75995
			thigh number	2	3	4	4	5	5	6	6	7	7	8	8	sum																												cfu/thigh	log cfu	mean 6 thighs	SD	effect
			28	80	0	0	0	0	0	0	0	0	0	0	0	80	7	0	1	1	1	1	1	1	6	1	1	1	1	1	1	1	1	1	2	3	4	5	6		7	8	2	8000	3.90309			-2.17908
			29	73	0	0	0	0	0	0	0	0	0	0	0	73	7	0	1	1	1	1	1	1	6	1	1	1	1	1	1	1	1	1	2	3	4	5	6		7	8	2	7300	3.86332			-2.21885
			30	85	0	0	0	0	0	0	0	0	0	0	0	85	7	0	1	1	1	1	1	1	6	1	1	1	1	1	1	1	1	1	2	3	4	5	6		7	8	2	8500	3.92942	3.89861	0.0332749	-2.15275
			thigh number	2	3	4	4	5	5	6	6	7	7	8	8	sum																												cfu/thigh	log cfu	mean 6 thighs	SD	effect
			31	78	0	0	0	0	0	0	0	0	0	0	0	78	7	0	1	1	1	1	1	1	6	1	1	1	1	1	1	1	1	1	2	3	4	5	6		7	8	2	7800	3.89209			-2.19008
			32	50	0	0	0	0	0	0	0	0	0	0	0	50	7	0	1	1	1	1	1	1	6	1	1	1	1	1	1	1	1	1	2	3	4	5	6		7	8	2	5000	3.69897			-2.3832
			33	55	0	0	0	0	0	0	0	0	0	0	0	55	7	0	1	1	1	1	1	1	6	1	1	1	1	1	1	1	1	1	2	3	4	5	6		7	8	2	5500	3.74036	3.77714	0.10168	-2.34181
			thigh number	2	3	4	4	5	5	6	6	7	7	8	8	sum																												cfu/thigh	log cfu	mean 6 thighs	SD	effect
			34	133	0	0	0	0	0	0	0	0	0	0	0	133	7	0	1	1	1	1	1	1	6	1	1	1	1	1	1	1	1	1	2	3	4	5	6		7	8	2	13300	4.12385			-1.95832
			35	55	0	0	0	0	0	0	0	0	0	0	0	55	7	0	1	1	1	1	1	1	6	1	1	1	1	1	1	1	1	1	2	3	4	5	6		7	8	2	5500	3.74036			-2.34181
			36	273	0	0	0	0	0	0	0	0	0	0	0	273	7	0	1	1	1	1	1	1	6	1	1	1	1	1	1	1	1	1	2	3	4	5	6		7	8	2	27300	4.43616	4.10013	0.348506	-1.64601
			thigh number	2	3	4	4	5	5	6	6	7	7	8	8	sum																												cfu/thigh	log cfu	mean 6 thighs	SD	effect
			37	115	0	0	0	0	0	0	0	0	0	0	0	115	7	0	1	1	1	1	1	1	6	1	1	1	1	1	1	1	1	1	2	3	4	5	6		7	8	2	11500	4.0607			-2.02147
			38	@	37.5	0	0	0	0	0	0	0	0	0	0	37.5	6	0	0	1	1	1	1	1	5	1	1	2	1	1	1	1	1	1	FALSE	3	4	5	6		7	8	3	37500	4.57403			-1.50814
			39	@	46.5	0	0	0	0	0	0	0	0	0	0	46.5	6	0	0	1	1	1	1	1	5	1	1	2	1	1	1	1	1	1	FALSE	3	4	5	6		7	8	3	46500	4.66745	4.43406	0.326698	-1.41472
			thigh number	2	3	4	4	5	5	6	6	7	7	8	8	sum																												cfu/thigh	log cfu	mean 6 thighs	SD	effect
			40	@	@	112	107	0	0	0	0	0	0	0	0	109.5	5	0	0	0	1	1	1	1	4	1	1	2	2	1	1	1	1	1	FALSE	FALSE	4	5	6		7	8	4	1095000	6.03941			-0.042756
			41	@	@	62	48	0	0	0	0	0	0	0	0	55	5	0	0	0	1	1	1	1	4	1	1	2	2	1	1	1	1	1	FALSE	FALSE	4	5	6		7	8	4	550000	5.74036			-0.341807
			42	@	@	21	24	0	0	0	0	0	0	0	0	22.5	5	0	0	0	1	1	1	1	4	1	1	2	2	1	1	1	1	1	FALSE	FALSE	4	5	6		7	8	4	225000	5.35218	5.71065	0.344578	-0.729988
			thigh number	2	3	4	4	5	5	6	6	7	7	8	8	sum																												cfu/thigh	log cfu	mean 6 thighs	SD	effect
Fresenius mg/kg/day q6h			43	38	0	0	0	0	0	0	0	0	0	0	0	38	7	0	1	1	1	1	1	1	6	1	1	1	1	1	1	1	1	1	2	3	4	5	6		7	8	2	3800	3.57978			-2.50239
			44	66	0	0	0	0	0	0	0	0	0	0	0	66	7	0	1	1	1	1	1	1	6	1	1	1	1	1	1	1	1	1	2	3	4	5	6		7	8	2	6600	3.81954			-2.26263
			45	30	0	0	0	0	0	0	0	0	0	0	0	30	7	0	1	1	1	1	1	1	6	1	1	1	1	1	1	1	1	1	2	3	4	5	6		7	8	2	3000	3.47712	3.62548	0.175726	-2.60505
			thigh number	2	3	4	4	5	5	6	6	7	7	8	8	sum																												cfu/thigh	log cfu	mean 6 thighs	SD	effect
			46	50	@			0	0	0	0	0	0	0	0	50	5	0	0	1	1	1	1	1	5	0	0	1	2	1	1	1	1	1	2	FALSE	4	5	6		7	8	2	#DIV/0!	#DIV/0!			#DIV/0!
			47	72	@			0	0	0	0	0	0	0	0	72	5	0	0	1	1	1	1	1	5	0	0	1	2	1	1	1	1	1	2	FALSE	4	5	6		7	8	2	#DIV/0!	#DIV/0!			#DIV/0!
			48	86	@			0	0	0	0	0	0	0	0	86	5	0	0	1	1	1	1	1	5	0	0	1	2	1	1	1	1	1	2	FALSE	4	5	6		7	8	2	#DIV/0!	#DIV/0!	#DIV/0!	#DIV/0!	#DIV/0!
			thigh number	2	3	4	4	5	5	6	6	7	7	8	8	sum																												cfu/thigh	log cfu	mean 6 thighs	SD	effect
			49	86	0	0	0	0	0	0	0	0	0	0	0	86	7	0	1	1	1	1	1	1	6	1	1	1	1	1	1	1	1	1	2	3	4	5	6		7	8	2	8600	3.9345			-2.14767
			50	72	0	0	0	0	0	0	0	0	0	0	0	72	7	0	1	1	1	1	1	1	6	1	1	1	1	1	1	1	1	1	2	3	4	5	6		7	8	2	7200	3.85733			-2.22484
			51	91	0	0	0	0	0	0	0	0	0	0	0	91	7	0	1	1	1	1	1	1	6	1	1	1	1	1	1	1	1	1	2	3	4	5	6		7	8	2	9100	3.95904	3.91696	0.0530749	-2.12313
			thigh number	2	3	4	4	5	5	6	6	7	7	8	8	sum																												cfu/thigh	log cfu	mean 6 thighs	SD	effect
			52	@	38	0	0	0	0	0	0	0	0	0	0	38	6	0	0	1	1	1	1	1	5	1	1	2	1	1	1	1	1	1	FALSE	3	4	5	6		7	8	3	38000	4.57978			-1.50239
			53	@	69	0	0	0	0	0	0	0	0	0	0	69	6	0	0	1	1	1	1	1	5	1	1	2	1	1	1	1	1	1	FALSE	3	4	5	6		7	8	3	69000	4.83885			-1.24332
			54	68	0	0	0	0	0	0	0	0	0	0	0	68	7	0	1	1	1	1	1	1	6	1	1	1	1	1	1	1	1	1	2	3	4	5	6		7	8	2	6800	3.83251	4.41705	0.522535	-2.24966
			thigh number	2	3	4	4	5	5	6	6	7	7	8	8	sum																												cfu/thigh	log cfu	mean 6 thighs	SD	effect
			55	362	0	0	0	0	0	0	0	0	0	0	0	362	7	0	1	1	1	1	1	1	6	1	1	1	1	1	1	1	1	1	2	3	4	5	6		7	8	2	36200	4.55871			-1.52346
			56	163	0	0	0	0	0	0	0	0	0	0	0	163	7	0	1	1	1	1	1	1	6	1	1	1	1	1	1	1	1	1	2	3	4	5	6		7	8	2	16300	4.21219			-1.86998
			57	273	0	0	0	0	0	0	0	0	0	0	0	273	7	0	1	1	1	1	1	1	6	1	1	1	1	1	1	1	1	1	2	3	4	5	6		7	8	2	27300	4.43616	4.40235	0.175717	-1.64601
			thigh number	2	3	4	4	5	5	6	6	7	7	8	8	sum																												cfu/thigh	log cfu	mean 6 thighs	SD	effect
			58	@	@	99	96	0	0	0	0	0	0	0	0	97.5	5	0	0	0	1	1	1	1	4	1	1	2	2	1	1	1	1	1	FALSE	FALSE	4	5	6		7	8	4	975000	5.989			-0.0931655
			59	@	@	189	204	0	0	0	0	0	0	0	0	196.5	5	0	0	0	1	1	1	1	4	1	1	2	2	1	1	1	1	1	FALSE	FALSE	4	5	6		7	8	4	1965000	6.29336			0.211192
			60	@	@	43	49	0	0	0	0	0	0	0	0	46	5	0	0	0	1	1	1	1	4	1	1	2	2	1	1	1	1	1	FALSE	FALSE	4	5	6		7	8	4	460000	5.66276	5.98171	0.315366	-0.419412
24h CONTROLS			thigh number	2	3	4	4	5	5	6	6	7	7	8	8	sum																												cfu/thigh	log cfu	mean 6 thighs	SD
			61	@	@	120	137	0	0	0	0	0	0	0	0	128.5	5	0	0	0	1	1	1	1	4	1	1	2	2	1	1	1	1	1	FALSE	FALSE	4	5	6		7	8	4	1285000	6.1089
			62	@	@	163	189	0	0	0	0	0	0	0	0	176	5	0	0	0	1	1	1	1	4	1	1	2	2	1	1	1	1	1	FALSE	FALSE	4	5	6		7	8	4	1760000	6.24551
			63	@	@	80	76	0	0	0	0	0	0	0	0	78	5	0	0	0	1	1	1	1	4	1	1	2	2	1	1	1	1	1	FALSE	FALSE	4	5	6		7	8	4	780000	5.89209	6.08217	0.178219
[truncated: 1 more columns]

## Sheet: data corrected
CFU			1899-12-31		Date
ICR 6w 25g	Inoculum	4.92942	CFU/mL
	Growth	3.23007	CFU/g
	Pfizer mg/kg/day q6h	Claris mg/kg/day q6h			Control	CFU/g	SD
	-2.56366	-3.23707			-2h	3.52206	0.0326153
	-2.39197	-2.85172			0h	2.8521	0.135059
	-2.60505	-2.75995
					24h	6.08217	0.178219
	-2.50239	-2.17908
	-2.26926	-2.21885
	-1.88351	-2.15275
	-1.9208	-2.19008
	-2.02527	-2.3832
	-2.11838	-2.34181
	-1.53072	-1.95832
	-1.73582	-2.34181
	-2.19568	-1.64601
	-1.72806	-2.02147
	-3.12793	-1.50814
	-2.10445	-1.41472
	-0.531942	-0.042756
	-0.29684	-0.341807
	-0.140162	-0.729988
Red font: mean from 1 mouse only (usual causes: ND or TCTC)
Yellow cells: SD>0.5
Controls 0h & 24h: perfect; inoculum quality: perfect (-2h)

## Sheet: data Mean
GENTAMICINA q6h SC				7E coli 25922GNT1			10 al 16 de Agosto de 2001
ICR 6w 25g		INÓCULO:	#REF!	cfu / ml
-2h	#REF!	#REF!	0h	#REF!	#REF!	24h	#REF!	#REF!
	CRECIMIENTO:		#REF!
Dosis Total q24h (mg/kg)		PLOUGH	BIOGENTA	GENTA VITRO	RANDE	SERVIGENTA
192		#REF!	#REF!	#REF!	#REF!	#REF!
		#REF!	#REF!	#REF!	#REF!	#REF!
48		#REF!	#REF!	#REF!	#REF!	#REF!
		#REF!	#REF!	#REF!	#REF!	#REF!
12		#REF!	#REF!	#REF!	#REF!	#REF!
		#REF!	#REF!	#REF!	#REF!	#REF!
3		#REF!	#REF!	#REF!	#REF!	#REF!
		#REF!	#REF!	#REF!	#REF!	#REF!
0.75		#REF!	#REF!	#REF!	#REF!	#REF!
		#REF!	#REF!	#REF!	#REF!	#REF!
Efecto neto (E)	#REF!			En color rojo las repeticiones
Efecto max (Emax)	#REF!				SD>0.5
					PROMEDIADO
observación: Estos son los resultados promediados.				SE REPITIO Y PROMEDIO 1 DE 2 MUSLOS
