# Supplementary material for: Demonstration of Therapeutic Equivalence of Fluconazole Generic Products in the Neutropenic Mouse Model of Disseminated Candidiasis
Source: PLoS One. 2015 Nov 4;10(11):e0141872. doi: 10.1371/journal.pone.0141872 (PMC4633286; doi:10.1371/journal.pone.0141872)
Supplement: S4 File — In vivo pharmacodynamic data of FLC generics (Claris, Fresenius and Vitalis) compared with the innovator (Pfizer) against C. albicans GRP-0144. (XLS) [file pone.0141872.s005.xls]

## Sheet: D
		GRIPE-University of Antioquia
		Murine disseminated candidiasis model
		Date	May 25 2012									Growth			3.36719
		C. albicans GRP-0144	CFU
			2	3	4	4	5	5	6	6	7	7	8	8	log cfu	mean	sd	EFFECT	Mean Effect
	mg/kg/day	INOCULUM	@	79											4.89763
	-2h	1	24												3.38021	3.34891	0.131953
		2	16												3.20412
		3	29												3.4624
	0h Controls	4	5												2.69897	2.58805	0.156871
		5	3												2.47712
		6	12												3.07918						It took two attempts for innoculation
Pfizer mg/kg/day q6h	16	7	17												3.23045	3.09235	0.195307	-2.72479	-2.86289
		8	9												2.95424			-3.00099
		9	155												4.19033			-1.7649			One kidney was lately processed by mistake
	8	10	5												2.69897	3.18862	0.430067	-3.25627	-2.76662
		11	32												3.50515			-2.45009
		12	23												3.36173			-2.59351
	4	13	81												3.90849	3.97284	0.0898898	-2.04675	-1.98239
		14	119												4.07555			-1.87969
		15	86												3.9345			-2.02074
	3	16	47												3.6721	3.91126	0.383929	-2.28314	-2.04398
		17	226												4.35411			-1.60113
		18	51												3.70757			-2.24767
	2	19	@	50.5											4.70329	4.95825	0.340836	-1.25194	-0.99699
		20	@	221.5											5.34537			-0.609863
		21	@	67											4.82607			-1.12916
	1	22	@	@	53	43									5.68124	5.78598	0.100154	-0.273995	-0.169258
		23	@	@	80	72									5.88081			-0.0744228
		24	@	@	60	65									5.79588			-0.159356
Claris mg/kg/day q6h	16	25	4												2.60206	2.89375	0.28713	-3.35318	-3.06149
		26	15												3.17609			-2.77915
		27	8												2.90309			-3.05215
	8	28	159												4.2014	3.54952	0.569832	-1.75384	-2.40572
		29	14												3.14613			-2.80911
		30	20												3.30103			-2.65421
	4	31	20												3.30103	3.31217	0.114031	-2.65421	-2.64307
		32	27												3.43136			-2.52387
		33	16												3.20412			-2.75112
	3	34	166												4.22011	3.92755	0.782052	-1.73513	-2.02769
		35	11												3.04139			-2.91384
		36	332												4.52114			-1.4341
	2	37	@	28.5											4.45484	4.6205	0.28693	-1.50039	-1.33473
		38	@	28.5											4.45484			-1.50039
		39	@	89.5											4.95182			-1.00341
	1	40	@	@	88	98									5.96848	5.95771	0.160211	0.0132466	0.00247844
		41	@	@	139	120									6.11227			0.157033
		42	@	@	58	66									5.79239			-0.162845
Fresenius mg/kg/day q6h	16	43	4												2.60206	3.18479	0.573308	-3.35318	-2.77045
		44	16												3.20412			-2.75112
		45	56												3.74819			-2.20705
	8	46	41												3.38	3.54	0.16	-2.57524	-2.41524
		47	72												3.54			-2.41524
		48	16												3.7			-2.25524
	4	49	72												3.8573	3.9169	0.0530604	-2.09794	-2.03834		Received 10% more dose of FLC at H6
		50	17												3.9344			-2.02084
		51	36												3.959			-1.99624
	3	52	82												3.91381	4.08723	0.250758	-2.04142	-1.86801
		53	237												4.37475			-1.58049
		54	94												3.97313			-1.98211
	2	55	@	172.5											5.23679	5.08314	0.204324	-0.718447	-0.872098
		56	@	71											4.85126			-1.10398
		57	@	145											5.16137			-0.793868
	1	58	@	@	46	43									5.64836	5.71104	0.211642	-0.306876	-0.244196
		59	@	@	101	76									5.94694			-0.00829309
		60	@	@	42	27									5.53782			-0.417417
Vitalis mg/kg/day q6h	16	61	19												3.27875	3.30475	0.23962	-2.67648	-2.65049
		62	36												3.5563			-2.39893
		63	12												3.07918			-2.87606
	8	64	16												3.20412	3.35482	0.13443	-2.75112	-2.60042
		65	29												3.4624			-2.49284
		66	25												3.39794			-2.5573
	4	67	88												3.94448	3.75052	0.179219	-2.01075	-2.20472
		68	52												3.716			-2.23923
		69	39												3.59106			-2.36417
	3	70	175												4.24304	4.17499	0.367574	-1.7122	-1.78024
		71	319												4.50379			-1.45145
		72	60												3.77815			-2.17709
	2	73	@	87.5											4.94201	4.71227	0.259138	-1.01323	-1.24297
		74	@	27											4.43136			-1.52387
		75	@	58											4.76343			-1.19181
	1	76	@	@	88	99									5.97081	5.93337	0.140299	0.0155753	-0.0218646
		77	@	@	59	61									5.77815			-0.177085
		78	@	@	118	107									6.05115			0.0959162
	24h CONTROLS	79	@	@	100	97									5.99344	5.95524	0.0854663
		80	@	@	81	63									5.85733
		81	@	@	105	102									6.01494

## Sheet: AB
GRUPO INVESTIGADOR DE PROBLEMAS DE ENFERMEDADES INFECCIOSAS
CFU PER THIGH
Date			May 25 2012
C. albicans GRP-0144			inoculum	2	3	4	4	5	5	6	6	7	7	8	8	sum																												cfu/ml	log cfu
				@	79	0	0	0	0	0	0	0	0	0	0	79	6	0	0	1	1	1	1	1	5	1	1	2	1	1	1	1	1	1	FALSE	3	4	5	6		7	8	3	79000	4.89763
	controls	time (h)	thigh number	2	3	4	4	5	5	6	6	7	7	8	8	sum																												cfu/thigh	log cfu	mean 4 thighs	SD		time (h)
		time (h)	thigh number	2	3	4	4	5	5	6	6	7	7	8	8	sum																												cfu/thigh	log cfu	mean 6 thighs	SD		time (h)
		0	1	24	0	0	0	0	0	0	0	0	0	0	0	24	7	0	1	1	1	1	1	1	6	1	1	1	1	1	1	1	1	1	2	3	4	5	6		7	8	2	2400	3.38021				0
		0	2	16	0	0	0	0	0	0	0	0	0	0	0	16	7	0	1	1	1	1	1	1	6	1	1	1	1	1	1	1	1	1	2	3	4	5	6		7	8	2	1600	3.20412				0
		0	3	29	0	0	0	0	0	0	0	0	0	0	0	29	7	0	1	1	1	1	1	1	6	1	1	1	1	1	1	1	1	1	2	3	4	5	6		7	8	2	2900	3.4624	3.34891	0.131953		0
		time (h)	thigh number	2	3	4	4	5	5	6	6	7	7	8	8	sum																												cfu/thigh	log cfu	mean 6 thighs	SD		time (h)
		0	4	5	0	0	0	0	0	0	0	0	0	0	0	5	7	0	1	1	1	1	1	1	6	1	1	1	1	1	1	1	1	1	2	3	4	5	6		7	8	2	500	2.69897				0
		0	5	3	0	0	0	0	0	0	0	0	0	0	0	3	7	0	1	1	1	1	1	1	6	1	1	1	1	1	1	1	1	1	2	3	4	5	6		7	8	2	300	2.47712				0
		0	6	12	0	0	0	0	0	0	0	0	0	0	0	12	7	0	1	1	1	1	1	1	6	1	1	1	1	1	1	1	1	1	2	3	4	5	6		7	8	2	1200	3.07918	2.58805	0.304481		0
		time (h)	thigh number	2	3	4	4	5	5	6	6	7	7	8	8	sum																												cfu/thigh	log cfu	mean 6 thighs	SD		time (h)
		24	79	@	@	100	97	0	0	0	0	0	0	0	0	98.5	5	0	0	0	1	1	1	1	4	1	1	2	2	1	1	1	1	1	FALSE	FALSE	4	5	6		7	8	4	985000	5.99344				24
		24	80	@	@	81	63	0	0	0	0	0	0	0	0	72	5	0	0	0	1	1	1	1	4	1	1	2	2	1	1	1	1	1	FALSE	FALSE	4	5	6		7	8	4	720000	5.85733				24
		24	81	@	@	105	102	0	0	0	0	0	0	0	0	103.5	5	0	0	0	1	1	1	1	4	1	1	2	2	1	1	1	1	1	FALSE	FALSE	4	5	6		7	8	4	1035000	6.01494	5.95524	0.0854663		24
Antibiotic			thigh number	2	3	4	4	5	5	6	6	7	7	8	8	sum																												cfu/thigh	log cfu	mean 6 thighs	SD	effect
Pfizer mg/kg/day q6h			7	17	0	0	0	0	0	0	0	0	0	0	0	17	7	0	1	1	1	1	1	1	6	1	1	1	1	1	1	1	1	1	2	3	4	5	6		7	8	2	1700	3.23045			-2.72479
			8	9	0	0	0	0	0	0	0	0	0	0	0	9	7	0	1	1	1	1	1	1	6	1	1	1	1	1	1	1	1	1	2	3	4	5	6		7	8	2	900	2.95424			-3.00099
			9	155	0	0	0	0	0	0	0	0	0	0	0	155	7	0	1	1	1	1	1	1	6	1	1	1	1	1	1	1	1	1	2	3	4	5	6		7	8	2	15500	4.19033	3.45834	0.648791	-1.7649
			thigh number	2	3	4	4	5	5	6	6	7	7	8	8	sum																												cfu/thigh	log cfu	mean 6 thighs	SD	effect
			10	5	0	0	0	0	0	0	0	0	0	0	0	5	7	0	1	1	1	1	1	1	6	1	1	1	1	1	1	1	1	1	2	3	4	5	6		7	8	2	500	2.69897			-3.25627
			11	32	0	0	0	0	0	0	0	0	0	0	0	32	7	0	1	1	1	1	1	1	6	1	1	1	1	1	1	1	1	1	2	3	4	5	6		7	8	2	3200	3.50515			-2.45009
			12	23	0	0	0	0	0	0	0	0	0	0	0	23	7	0	1	1	1	1	1	1	6	1	1	1	1	1	1	1	1	1	2	3	4	5	6		7	8	2	2300	3.36173	3.18862	0.430067	-2.59351
			thigh number	2	3	4	4	5	5	6	6	7	7	8	8	sum																												cfu/thigh	log cfu	mean 6 thighs	SD	effect
			13	81	0	0	0	0	0	0	0	0	0	0	0	81	7	0	1	1	1	1	1	1	6	1	1	1	1	1	1	1	1	1	2	3	4	5	6		7	8	2	8100	3.90849			-2.04675
			14	119	0	0	0	0	0	0	0	0	0	0	0	119	7	0	1	1	1	1	1	1	6	1	1	1	1	1	1	1	1	1	2	3	4	5	6		7	8	2	11900	4.07555			-1.87969
			15	86	0	0	0	0	0	0	0	0	0	0	0	86	7	0	1	1	1	1	1	1	6	1	1	1	1	1	1	1	1	1	2	3	4	5	6		7	8	2	8600	3.9345	3.97284	0.0898898	-2.02074
			thigh number	2	3	4	4	5	5	6	6	7	7	8	8	sum																												cfu/thigh	log cfu	mean 6 thighs	SD	effect
			16	47	0	0	0	0	0	0	0	0	0	0	0	47	7	0	1	1	1	1	1	1	6	1	1	1	1	1	1	1	1	1	2	3	4	5	6		7	8	2	4700	3.6721			-2.28314
			17	226	0	0	0	0	0	0	0	0	0	0	0	226	7	0	1	1	1	1	1	1	6	1	1	1	1	1	1	1	1	1	2	3	4	5	6		7	8	2	22600	4.35411			-1.60113
			18	51	0	0	0	0	0	0	0	0	0	0	0	51	7	0	1	1	1	1	1	1	6	1	1	1	1	1	1	1	1	1	2	3	4	5	6		7	8	2	5100	3.70757	3.91126	0.383929	-2.24767
			thigh number	2	3	4	4	5	5	6	6	7	7	8	8	sum																												cfu/thigh	log cfu	mean 6 thighs	SD	effect
			19	@	50.5	0	0	0	0	0	0	0	0	0	0	50.5	6	0	0	1	1	1	1	1	5	1	1	2	1	1	1	1	1	1	FALSE	3	4	5	6		7	8	3	50500	4.70329			-1.25194
			20	@	221.5	0	0	0	0	0	0	0	0	0	0	221.5	6	0	0	1	1	1	1	1	5	1	1	2	1	1	1	1	1	1	FALSE	3	4	5	6		7	8	3	221500	5.34537			-0.609863
			21	@	67	0	0	0	0	0	0	0	0	0	0	67	6	0	0	1	1	1	1	1	5	1	1	2	1	1	1	1	1	1	FALSE	3	4	5	6		7	8	3	67000	4.82607	4.95825	0.340836	-1.12916
			thigh number	2	3	4	4	5	5	6	6	7	7	8	8	sum																												cfu/thigh	log cfu	mean 6 thighs	SD	effect
			22	@	@	53	43	0	0	0	0	0	0	0	0	48	5	0	0	0	1	1	1	1	4	1	1	2	2	1	1	1	1	1	FALSE	FALSE	4	5	6		7	8	4	480000	5.68124			-0.273995
			23	@	@	80	72	0	0	0	0	0	0	0	0	76	5	0	0	0	1	1	1	1	4	1	1	2	2	1	1	1	1	1	FALSE	FALSE	4	5	6		7	8	4	760000	5.88081			-0.0744228
			24	@	@	60	65	0	0	0	0	0	0	0	0	62.5	5	0	0	0	1	1	1	1	4	1	1	2	2	1	1	1	1	1	FALSE	FALSE	4	5	6		7	8	4	625000	5.79588	5.78598	0.100154	-0.159356
Claris mg/kg/day q6h			thigh number	2	3	4	4	5	5	6	6	7	7	8	8	sum																												cfu/thigh	log cfu	mean 6 thighs	SD	effect
			25	4	0	0	0	0	0	0	0	0	0	0	0	4	7	0	1	1	1	1	1	1	6	1	1	1	1	1	1	1	1	1	2	3	4	5	6		7	8	2	400	2.60206			-3.35318
			26	15	0	0	0	0	0	0	0	0	0	0	0	15	7	0	1	1	1	1	1	1	6	1	1	1	1	1	1	1	1	1	2	3	4	5	6		7	8	2	1500	3.17609			-2.77915
			27	8	0	0	0	0	0	0	0	0	0	0	0	8	7	0	1	1	1	1	1	1	6	1	1	1	1	1	1	1	1	1	2	3	4	5	6		7	8	2	800	2.90309	2.89375	0.28713	-3.05215
			thigh number	2	3	4	4	5	5	6	6	7	7	8	8	sum																												cfu/thigh	log cfu	mean 6 thighs	SD	effect
			28	159	0	0	0	0	0	0	0	0	0	0	0	159	7	0	1	1	1	1	1	1	6	1	1	1	1	1	1	1	1	1	2	3	4	5	6		7	8	2	15900	4.2014			-1.75384
			29	14	0	0	0	0	0	0	0	0	0	0	0	14	7	0	1	1	1	1	1	1	6	1	1	1	1	1	1	1	1	1	2	3	4	5	6		7	8	2	1400	3.14613			-2.80911
			30	20	0	0	0	0	0	0	0	0	0	0	0	20	7	0	1	1	1	1	1	1	6	1	1	1	1	1	1	1	1	1	2	3	4	5	6		7	8	2	2000	3.30103	3.54952	0.569832	-2.65421
			thigh number	2	3	4	4	5	5	6	6	7	7	8	8	sum																												cfu/thigh	log cfu	mean 6 thighs	SD	effect
			31	20	0	0	0	0	0	0	0	0	0	0	0	20	7	0	1	1	1	1	1	1	6	1	1	1	1	1	1	1	1	1	2	3	4	5	6		7	8	2	2000	3.30103			-2.65421
			32	27	0	0	0	0	0	0	0	0	0	0	0	27	7	0	1	1	1	1	1	1	6	1	1	1	1	1	1	1	1	1	2	3	4	5	6		7	8	2	2700	3.43136			-2.52387
			33	16	0	0	0	0	0	0	0	0	0	0	0	16	7	0	1	1	1	1	1	1	6	1	1	1	1	1	1	1	1	1	2	3	4	5	6		7	8	2	1600	3.20412	3.31217	0.114031	-2.75112
			thigh number	2	3	4	4	5	5	6	6	7	7	8	8	sum																												cfu/thigh	log cfu	mean 6 thighs	SD	effect
			34	166	0	0	0	0	0	0	0	0	0	0	0	166	7	0	1	1	1	1	1	1	6	1	1	1	1	1	1	1	1	1	2	3	4	5	6		7	8	2	16600	4.22011			-1.73513
			35	11	0	0	0	0	0	0	0	0	0	0	0	11	7	0	1	1	1	1	1	1	6	1	1	1	1	1	1	1	1	1	2	3	4	5	6		7	8	2	1100	3.04139			-2.91384
			36	332	0	0	0	0	0	0	0	0	0	0	0	332	7	0	1	1	1	1	1	1	6	1	1	1	1	1	1	1	1	1	2	3	4	5	6		7	8	2	33200	4.52114	3.92755	0.782052	-1.4341
			thigh number	2	3	4	4	5	5	6	6	7	7	8	8	sum																												cfu/thigh	log cfu	mean 6 thighs	SD	effect
			37	@	28.5	0	0	0	0	0	0	0	0	0	0	28.5	6	0	0	1	1	1	1	1	5	1	1	2	1	1	1	1	1	1	FALSE	3	4	5	6		7	8	3	28500	4.45484			-1.50039
			38	@	28.5	0	0	0	0	0	0	0	0	0	0	28.5	6	0	0	1	1	1	1	1	5	1	1	2	1	1	1	1	1	1	FALSE	3	4	5	6		7	8	3	28500	4.45484			-1.50039
			39	@	89.5	0	0	0	0	0	0	0	0	0	0	89.5	6	0	0	1	1	1	1	1	5	1	1	2	1	1	1	1	1	1	FALSE	3	4	5	6		7	8	3	89500	4.95182	4.6205	0.28693	-1.00341
			thigh number	2	3	4	4	5	5	6	6	7	7	8	8	sum																												cfu/thigh	log cfu	mean 6 thighs	SD	effect
			40	@	@	88	98	0	0	0	0	0	0	0	0	93	5	0	0	0	1	1	1	1	4	1	1	2	2	1	1	1	1	1	FALSE	FALSE	4	5	6		7	8	4	930000	5.96848			0.0132466
			41	@	@	139	120	0	0	0	0	0	0	0	0	129.5	5	0	0	0	1	1	1	1	4	1	1	2	2	1	1	1	1	1	FALSE	FALSE	4	5	6		7	8	4	1295000	6.11227			0.157033
			42	@	@	58	66	0	0	0	0	0	0	0	0	62	5	0	0	0	1	1	1	1	4	1	1	2	2	1	1	1	1	1	FALSE	FALSE	4	5	6		7	8	4	620000	5.79239	5.95771	0.160211	-0.162845
Fresenius mg/kg/day q6h			thigh number	2	3	4	4	5	5	6	6	7	7	8	8	sum																												cfu/thigh	log cfu	mean 6 thighs	SD	effect
			43	4	0	0	0	0	0	0	0	0	0	0	0	4	7	0	1	1	1	1	1	1	6	1	1	1	1	1	1	1	1	1	2	3	4	5	6		7	8	2	400	2.60206			-3.35318
			44	16	0	0	0	0	0	0	0	0	0	0	0	16	7	0	1	1	1	1	1	1	6	1	1	1	1	1	1	1	1	1	2	3	4	5	6		7	8	2	1600	3.20412			-2.75112
			45	56	0	0	0	0	0	0	0	0	0	0	0	56	7	0	1	1	1	1	1	1	6	1	1	1	1	1	1	1	1	1	2	3	4	5	6		7	8	2	5600	3.74819	3.18479	0.573308	-2.20705
			thigh number	2	3	4	4	5	5	6	6	7	7	8	8	sum																												cfu/thigh	log cfu	mean 6 thighs	SD	effect
			46	41	0	0	0	0	0	0	0	0	0	0	0	41	7	0	1	1	1	1	1	1	6	1	1	1	1	1	1	1	1	1	2	3	4	5	6		7	8	2	4100	3.61278			-2.34245
			47	72	0	0	0	0	0	0	0	0	0	0	0	72	7	0	1	1	1	1	1	1	6	1	1	1	1	1	1	1	1	1	2	3	4	5	6		7	8	2	7200	3.85733			-2.0979
			48	16	0	0	0	0	0	0	0	0	0	0	0	16	7	0	1	1	1	1	1	1	6	1	1	1	1	1	1	1	1	1	2	3	4	5	6		7	8	2	1600	3.20412	3.55808	0.330024	-2.75112
			thigh number	2	3	4	4	5	5	6	6	7	7	8	8	sum																												cfu/thigh	log cfu	mean 6 thighs	SD	effect
			49	72	0	0	0	0	0	0	0	0	0	0	0	72	7	0	1	1	1	1	1	1	6	1	1	1	1	1	1	1	1	1	2	3	4	5	6		7	8	2	7200	3.85733			-2.0979
			50	17	0	0	0	0	0	0	0	0	0	0	0	17	7	0	1	1	1	1	1	1	6	1	1	1	1	1	1	1	1	1	2	3	4	5	6		7	8	2	1700	3.23045			-2.72479
			51	36	0	0	0	0	0	0	0	0	0	0	0	36	7	0	1	1	1	1	1	1	6	1	1	1	1	1	1	1	1	1	2	3	4	5	6		7	8	2	3600	3.5563	3.54803	0.313524	-2.39893
			thigh number	2	3	4	4	5	5	6	6	7	7	8	8	sum																												cfu/thigh	log cfu	mean 6 thighs	SD	effect
			52	82	0	0	0	0	0	0	0	0	0	0	0	82	7	0	1	1	1	1	1	1	6	1	1	1	1	1	1	1	1	1	2	3	4	5	6		7	8	2	8200	3.91381			-2.04142
			53	237	0	0	0	0	0	0	0	0	0	0	0	237	7	0	1	1	1	1	1	1	6	1	1	1	1	1	1	1	1	1	2	3	4	5	6		7	8	2	23700	4.37475			-1.58049
			54	94	0	0	0	0	0	0	0	0	0	0	0	94	7	0	1	1	1	1	1	1	6	1	1	1	1	1	1	1	1	1	2	3	4	5	6		7	8	2	9400	3.97313	4.08723	0.250758	-1.98211
			thigh number	2	3	4	4	5	5	6	6	7	7	8	8	sum																												cfu/thigh	log cfu	mean 6 thighs	SD	effect
			55	@	172.5	0	0	0	0	0	0	0	0	0	0	172.5	6	0	0	1	1	1	1	1	5	1	1	2	1	1	1	1	1	1	FALSE	3	4	5	6		7	8	3	172500	5.23679			-0.718447
			56	@	71	0	0	0	0	0	0	0	0	0	0	71	6	0	0	1	1	1	1	1	5	1	1	2	1	1	1	1	1	1	FALSE	3	4	5	6		7	8	3	71000	4.85126			-1.10398
			57	@	145	0	0	0	0	0	0	0	0	0	0	145	6	0	0	1	1	1	1	1	5	1	1	2	1	1	1	1	1	1	FALSE	3	4	5	6		7	8	3	145000	5.16137	5.08314	0.204324	-0.793868
			thigh number	2	3	4	4	5	5	6	6	7	7	8	8	sum																												cfu/thigh	log cfu	mean 6 thighs	SD	effect
			58	@	@	46	43	0	0	0	0	0	0	0	0	44.5	5	0	0	0	1	1	1	1	4	1	1	2	2	1	1	1	1	1	FALSE	FALSE	4	5	6		7	8	4	445000	5.64836			-0.306876
			59	@	@	101	76	0	0	0	0	0	0	0	0	88.5	5	0	0	0	1	1	1	1	4	1	1	2	2	1	1	1	1	1	FALSE	FALSE	4	5	6		7	8	4	885000	5.94694			-0.00829309
			60	@	@	42	27	0	0	0	0	0	0	0	0	34.5	5	0	0	0	1	1	1	1	4	1	1	2	2	1	1	1	1	1	FALSE	FALSE	4	5	6		7	8	4	345000	5.53782	5.71104	0.211642	-0.417417
Vitalis mg/kg/day q6h			thigh number	2	3	4	4	5	5	6	6	7	7	8	8	sum																												cfu/thigh	log cfu	mean 6 thighs	SD	effect
			61	19	0	0	0	0	0	0	0	0	0	0	0	19	7	0	1	1	1	1	1	1	6	1	1	1	1	1	1	1	1	1	2	3	4	5	6		7	8	2	1900	3.27875			-2.67648
			62	36	0	0	0	0	0	0	0	0	0	0	0	36	7	0	1	1	1	1	1	1	6	1	1	1	1	1	1	1	1	1	2	3	4	5	6		7	8	2	3600	3.5563			-2.39893
			63	12	0	0	0	0	0	0	0	0	0	0	0	12	7	0	1	1	1	1	1	1	6	1	1	1	1	1	1	1	1	1	2	3	4	5	6		7	8	2	1200	3.07918	3.30475	0.23962	-2.87606
			thigh number	2	3	4	4	5	5	6	6	7	7	8	8	sum																												cfu/thigh	log cfu	mean 6 thighs	SD	effect
			64	16	0	0	0	0	0	0	0	0	0	0	0	16	7	0	1	1	1	1	1	1	6	1	1	1	1	1	1	1	1	1	2	3	4	5	6		7	8	2	1600	3.20412			-2.75112
			65	29	0	0	0	0	0	0	0	0	0	0	0	29	7	0	1	1	1	1	1	1	6	1	1	1	1	1	1	1	1	1	2	3	4	5	6		7	8	2	2900	3.4624			-2.49284
			66	25	0	0	0	0	0	0	0	0	0	0	0	25	7	0	1	1	1	1	1	1	6	1	1	1	1	1	1	1	1	1	2	3	4	5	6		7	8	2	2500	3.39794	3.35482	0.13443	-2.5573
			thigh number	2	3	4	4	5	5	6	6	7	7	8	8	sum																												cfu/thigh	log cfu	mean 6 thighs	SD	effect
			67	88	0	0	0	0	0	0	0	0	0	0	0	88	7	0	1	1	1	1	1	1	6	1	1	1	1	1	1	1	1	1	2	3	4	5	6		7	8	2	8800	3.94448			-2.01075
			68	52	0	0	0	0	0	0	0	0	0	0	0	52	7	0	1	1	1	1	1	1	6	1	1	1	1	1	1	1	1	1	2	3	4	5	6		7	8	2	5200	3.716			-2.23923
			69	39	0	0	0	0	0	0	0	0	0	0	0	39	7	0	1	1	1	1	1	1	6	1	1	1	1	1	1	1	1	1	2	3	4	5	6		7	8	2	3900	3.59106	3.75052	0.179219	-2.36417
			thigh number	2	3	4	4	5	5	6	6	7	7	8	8	sum																												cfu/thigh	log cfu	mean 6 thighs	SD	effect
			70	175	0	0	0	0	0	0	0	0	0	0	0	175	7	0	1	1	1	1	1	1	6	1	1	1	1	1	1	1	1	1	2	3	4	5	6		7	8	2	17500	4.24304			-1.7122
			71	319	0	0	0	0	0	0	0	0	0	0	0	319	7	0	1	1	1	1	1	1	6	1	1	1	1	1	1	1	1	1	2	3	4	5	6		7	8	2	31900	4.50379			-1.45145
			72	60	0	0	0	0	0	0	0	0	0	0	0	60	7	0	1	1	1	1	1	1	6	1	1	1	1	1	1	1	1	1	2	3	4	5	6		7	8	2	6000	3.77815	4.17499	0.367574	-2.17709
			thigh number	2	3	4	4	5	5	6	6	7	7	8	8	sum																												cfu/thigh	log cfu	mean 6 thighs	SD	effect
			73	@	87.5	0	0	0	0	0	0	0	0	0	0	87.5	6	0	0	1	1	1	1	1	5	1	1	2	1	1	1	1	1	1	FALSE	3	4	5	6		7	8	3	87500	4.94201			-1.01323
			74	@	27	0	0	0	0	0	0	0	0	0	0	27	6	0	0	1	1	1	1	1	5	1	1	2	1	1	1	1	1	1	FALSE	3	4	5	6		7	8	3	27000	4.43136			-1.52387
			75	@	58	0	0	0	0	0	0	0	0	0	0	58	6	0	0	1	1	1	1	1	5	1	1	2	1	1	1	1	1	1	FALSE	3	4	5	6		7	8	3	58000	4.76343	4.71227	0.259138	-1.19181
			thigh number	2	3	4	4	5	5	6	6	7	7	8	8	sum																												cfu/thigh	log cfu	mean 6 thighs	SD	effect
			76	@	@	88	99	0	0	0	0	0	0	0	0	93.5	5	0	0	0	1	1	1	1	4	1	1	2	2	1	1	1	1	1	FALSE	FALSE	4	5	6		7	8	4	935000	5.97081			0.0155753
			77	@	@	59	61	0	0	0	0	0	0	0	0	60	5	0	0	0	1	1	1	1	4	1	1	2	2	1	1	1	1	1	FALSE	FALSE	4	5	6		7	8	4	600000	5.77815			-0.177085
			78	@	@	118	107	0	0	0	0	0	0	0	0	112.5	5	0	0	0	1	1	1	1	4	1	1	2	2	1	1	1	1	1	FALSE	FALSE	4	5	6		7	8	4	1125000	6.05115	5.93337	0.140299	0.0959162
[truncated: 1 more columns]

## Sheet: data corrected
CFU			1899-12-31		Date
ICR 5w 25g	Inoculum	4.89763	CFU/mL
	Growth	3.36719	CFU/g
	Pfizer mg/kg/day q6h	Claris mg/kg/day q6h			Control	CFU/g	SD
	-2.72479	-3.35318			-2h	3.34891	0.131953
	-3.00099	-2.77915			0h	2.58805	0.304481
	-1.7649	-3.05215
					24h	5.95524	0.0854663
	-3.25627	-1.75384
	-2.45009	-2.80911
	-2.59351	-2.65421
	-2.04675	-2.65421
	-1.87969	-2.52387
	-2.02074	-2.75112
	-2.28314	-1.73513
	-1.60113	-2.91384
	-2.24767	-1.4341
	-1.25194	-1.50039
	-0.609863	-1.50039
	-1.12916	-1.00341
	-0.273995	0.0132466
	-0.0744228	0.157033
	-0.159356	-0.162845
Red font: mean from 1 mouse only (usual causes: ND or TCTC)
Yellow cells: SD>0.5
Controls 0h & 24h: perfect; inoculum quality: perfect (-2h)

## Sheet: data Mean
GENTAMICINA q6h SC				7E coli 25922GNT1			10 al 16 de Agosto de 2001
ICR 6w 25g		INÓCULO:	#REF!	cfu / ml
-2h	#REF!	#REF!	0h	#REF!	#REF!	24h	#REF!	#REF!
	CRECIMIENTO:		#REF!
Dosis Total q24h (mg/kg)		PLOUGH	BIOGENTA	GENTA VITRO	RANDE	SERVIGENTA
192		#REF!	#REF!	#REF!	#REF!	#REF!
		#REF!	#REF!	#REF!	#REF!	#REF!
48		#REF!	#REF!	#REF!	#REF!	#REF!
		#REF!	#REF!	#REF!	#REF!	#REF!
12		#REF!	#REF!	#REF!	#REF!	#REF!
		#REF!	#REF!	#REF!	#REF!	#REF!
3		#REF!	#REF!	#REF!	#REF!	#REF!
		#REF!	#REF!	#REF!	#REF!	#REF!
0.75		#REF!	#REF!	#REF!	#REF!	#REF!
		#REF!	#REF!	#REF!	#REF!	#REF!
Efecto neto (E)	#REF!			En color rojo las repeticiones
Efecto max (Emax)	#REF!				SD>0.5
					PROMEDIADO
observación: Estos son los resultados promediados.				SE REPITIO Y PROMEDIO 1 DE 2 MUSLOS
