# Supplementary material for: Demonstration of Therapeutic Equivalence of Fluconazole Generic Products in the Neutropenic Mouse Model of Disseminated Candidiasis
Source: PLoS One. 2015 Nov 4;10(11):e0141872. doi: 10.1371/journal.pone.0141872 (PMC4633286; doi:10.1371/journal.pone.0141872)
Supplement: S5 File — In vivo pharmacodynamic data of the FLC generic manufactured by Claris compared with the innovator against C. albicans CIB-19177. The file contains the doses in mg/kg per day and the corresponding fungal burden at the end of treatment (in log10 CFU/g). The effect was calculated by subtracting the number of yeasts in treated animals from the untreated controls at 24h. (XLS) [file pone.0141872.s006.xls]

## Sheet: D
		GRIPE-University of Antioquia
		Murine disseminated candidiasis model
		Date July 17 2012										Growth			3.08344
		C. albicans CIB-19177	CFU
			2	3	4	4	5	5	6	6	7	7	8	8	log cfu	mean	sd	EFFECT	Mean Effect
	mg/kg/day	INOCULUM	@	99											4.99564
	-2h	1	13												3.11394	3.14502	0.0439452
		2	15												3.17609						Two Innoculation attempts
		3	18												3.25527
	0h Controls	4	13												3.11394	2.99043	0.109985
		5	8												2.90309
		6	9												2.95424
Pfizer mg/kg/day q3h	128	7	9												2.95424	3.11855	0.445864	-3.08344	-2.91913		Carry-over 4 Dil 2
		8	42												3.62325			-2.41443			Carry-over 32 Dil 2
		9	6												2.77815			-3.25953			Carry-over 6 Dil 2
	64	10	6												2.77815	3.18398	0.375295	-3.25953	-2.8537
		11	33												3.51851			-2.51917
		12	18												3.25527			-2.78241
	48	13	16												3.20412	3.38548	0.365492	-2.83356	-2.6522
		14	64												3.80618			-2.2315
		15	14												3.14613			-2.89155
	32	16	8												2.90309	3.40899	0.470153	-3.13459	-2.62869
		17	31												3.49136			-2.54632
		18	68												3.83251			-2.20517
	24	19	151												4.17898	4.11365	0.703052	-1.8587	-1.92403
		20	24												3.38021			-2.65747
		21	@	60.5											4.78176			-1.25592
	16	22	@	122											5.08636	5.01779	0.0857198	-0.95132	-1.01989
		23	@	83.5											4.92169			-1.11599
		24	@	111											5.04532			-0.992357
	8	25	@	@	72	82									5.88649	5.77899	0.226722	-0.151189	-0.258689
		26	@	@	89	82									5.93197			-0.105714
		27	@	@	27	39									5.51851			-0.519166
Claris mg/kg/day q3h	128	28	35												3.54407	3.09742	0.387895	-2.49361	-2.94026		Carry-over 42 Dil 2
		29	8												2.90309			-3.13459			Carry-over 7 Dil 2
		30	7												2.8451			-3.19258			Carry-over 7 Dil 2
	64	31	55												3.74036	3.94094	0.17411	-2.29732	-2.09674
		32	113												4.05308			-1.9846
		33	107												4.02938			-2.0083
	48	34	124												4.09342	3.78996	0.279165	-1.94426	-2.24772
		35	54												3.73239			-2.30529
		36	35												3.54407			-2.49361
	32	37	56												3.74819	3.66199	0.510442	-2.28949	-2.37569
		38	13												3.11394			-2.92374
		39	133												4.12385			-1.91383
	24	40	166												4.22011	4.30665	0.147639	-1.81757	-1.73103
		41	300												4.47712			-1.56056
		42	167												4.22272			-1.81496
	16	43	@	131.5											5.11893	5.14136	0.0690107	-0.918754	-0.896318
		44	@	122											5.08636			-0.95132
		45	@	165.5											5.2188			-0.818882
	8	46	@	@	71	74									5.86034	5.77081	0.449483	-0.177342	-0.266869
		47	@	@	148	147									6.16879			0.131112
		48	@	192											5.2833			-0.754378
	24h CONTROLS	49	@	@	120	114									6.06819	6.03768	0.138479
		50	@	@	152	136									6.15836
		51	@	@	82	72									5.88649

## Sheet: AB
GRUPO INVESTIGADOR DE PROBLEMAS DE ENFERMEDADES INFECCIOSAS
CFU PER THIGH
Date July 17 2012
C. albicans CIB-19177			inoculum	2	3	4	4	5	5	6	6	7	7	8	8	sum																												cfu/ml	log cfu
				@	99	0	0	0	0	0	0	0	0	0	0	99	6	0	0	1	1	1	1	1	5	1	1	2	1	1	1	1	1	1	FALSE	3	4	5	6		7	8	3	99000	4.99564
	controls	time (h)	thigh number	2	3	4	4	5	5	6	6	7	7	8	8	sum																												cfu/thigh	log cfu	mean 4 thighs	SD		time (h)
		time (h)	thigh number	2	3	4	4	5	5	6	6	7	7	8	8	sum																												cfu/thigh	log cfu	mean 6 thighs	SD		time (h)
		0	1	13	0	0	0	0	0	0	0	0	0	0	0	13	7	0	1	1	1	1	1	1	6	1	1	1	1	1	1	1	1	1	2	3	4	5	6		7	8	2	1300	3.11394				0
		0	2	15	0	0	0	0	0	0	0	0	0	0	0	15	7	0	1	1	1	1	1	1	6	1	1	1	1	1	1	1	1	1	2	3	4	5	6		7	8	2	1500	3.17609				0
		0	3	18	0	0	0	0	0	0	0	0	0	0	0	18	7	0	1	1	1	1	1	1	6	1	1	1	1	1	1	1	1	1	2	3	4	5	6		7	8	2	1800	3.25527	3.18177	0.0708354		0
		time (h)	thigh number	2	3	4	4	5	5	6	6	7	7	8	8	sum																												cfu/thigh	log cfu	mean 6 thighs	SD		time (h)
		0	4	13	0	0	0	0	0	0	0	0	0	0	0	13	7	0	1	1	1	1	1	1	6	1	1	1	1	1	1	1	1	1	2	3	4	5	6		7	8	2	1300	3.11394				0
		0	5	8	0	0	0	0	0	0	0	0	0	0	0	8	7	0	1	1	1	1	1	1	6	1	1	1	1	1	1	1	1	1	2	3	4	5	6		7	8	2	800	2.90309				0
		0	6	9	0	0	0	0	0	0	0	0	0	0	0	9	7	0	1	1	1	1	1	1	6	1	1	1	1	1	1	1	1	1	2	3	4	5	6		7	8	2	900	2.95424	2.95424	0.109985		0
		time (h)	thigh number	2	3	4	4	5	5	6	6	7	7	8	8	sum																												cfu/thigh	log cfu	mean 6 thighs	SD		time (h)
		24	49	@	@	120	114	0	0	0	0	0	0	0	0	117	5	0	0	0	1	1	1	1	4	1	1	2	2	1	1	1	1	1	FALSE	FALSE	4	5	6		7	8	4	1170000	6.06819				24
		24	50	@	@	152	136	0	0	0	0	0	0	0	0	144	5	0	0	0	1	1	1	1	4	1	1	2	2	1	1	1	1	1	FALSE	FALSE	4	5	6		7	8	4	1440000	6.15836				24
		24	51	@	@	82	72	0	0	0	0	0	0	0	0	77	5	0	0	0	1	1	1	1	4	1	1	2	2	1	1	1	1	1	FALSE	FALSE	4	5	6		7	8	4	770000	5.88649	6.03768	0.138479		24
Antibiotic			thigh number	2	3	4	4	5	5	6	6	7	7	8	8	sum																												cfu/thigh	log cfu	mean 6 thighs	SD	effect
Pfizer mg/kg/day q3h			7	9	0	0	0	0	0	0	0	0	0	0	0	9	7	0	1	1	1	1	1	1	6	1	1	1	1	1	1	1	1	1	2	3	4	5	6		7	8	2	900	2.95424			-3.08344
			8	42	0	0	0	0	0	0	0	0	0	0	0	42	7	0	1	1	1	1	1	1	6	1	1	1	1	1	1	1	1	1	2	3	4	5	6		7	8	2	4200	3.62325			-2.41443
			9	6	0	0	0	0	0	0	0	0	0	0	0	6	7	0	1	1	1	1	1	1	6	1	1	1	1	1	1	1	1	1	2	3	4	5	6		7	8	2	600	2.77815	3.11855	0.445864	-3.25953
			thigh number	2	3	4	4	5	5	6	6	7	7	8	8	sum																												cfu/thigh	log cfu	mean 6 thighs	SD	effect
			10	6	0	0	0	0	0	0	0	0	0	0	0	6	7	0	1	1	1	1	1	1	6	1	1	1	1	1	1	1	1	1	2	3	4	5	6		7	8	2	600	2.77815			-3.25953
			11	33	0	0	0	0	0	0	0	0	0	0	0	33	7	0	1	1	1	1	1	1	6	1	1	1	1	1	1	1	1	1	2	3	4	5	6		7	8	2	3300	3.51851			-2.51917
			12	18	0	0	0	0	0	0	0	0	0	0	0	18	7	0	1	1	1	1	1	1	6	1	1	1	1	1	1	1	1	1	2	3	4	5	6		7	8	2	1800	3.25527	3.18398	0.375295	-2.78241
			thigh number	2	3	4	4	5	5	6	6	7	7	8	8	sum																												cfu/thigh	log cfu	mean 6 thighs	SD	effect
			13	16	0	0	0	0	0	0	0	0	0	0	0	16	7	0	1	1	1	1	1	1	6	1	1	1	1	1	1	1	1	1	2	3	4	5	6		7	8	2	1600	3.20412			-2.83356
			14	64	0	0	0	0	0	0	0	0	0	0	0	64	7	0	1	1	1	1	1	1	6	1	1	1	1	1	1	1	1	1	2	3	4	5	6		7	8	2	6400	3.80618			-2.2315
			15	14	0	0	0	0	0	0	0	0	0	0	0	14	7	0	1	1	1	1	1	1	6	1	1	1	1	1	1	1	1	1	2	3	4	5	6		7	8	2	1400	3.14613	3.38548	0.365492	-2.89155
			thigh number	2	3	4	4	5	5	6	6	7	7	8	8	sum																												cfu/thigh	log cfu	mean 6 thighs	SD	effect
			16	8	0	0	0	0	0	0	0	0	0	0	0	8	7	0	1	1	1	1	1	1	6	1	1	1	1	1	1	1	1	1	2	3	4	5	6		7	8	2	800	2.90309			-3.13459
			17	31	0	0	0	0	0	0	0	0	0	0	0	31	7	0	1	1	1	1	1	1	6	1	1	1	1	1	1	1	1	1	2	3	4	5	6		7	8	2	3100	3.49136			-2.54632
			18	68	0	0	0	0	0	0	0	0	0	0	0	68	7	0	1	1	1	1	1	1	6	1	1	1	1	1	1	1	1	1	2	3	4	5	6		7	8	2	6800	3.83251	3.40899	0.470153	-2.20517
			thigh number	2	3	4	4	5	5	6	6	7	7	8	8	sum																												cfu/thigh	log cfu	mean 6 thighs	SD	effect
			19	151	0	0	0	0	0	0	0	0	0	0	0	151	7	0	1	1	1	1	1	1	6	1	1	1	1	1	1	1	1	1	2	3	4	5	6		7	8	2	15100	4.17898			-1.8587
			20	24	0	0	0	0	0	0	0	0	0	0	0	24	7	0	1	1	1	1	1	1	6	1	1	1	1	1	1	1	1	1	2	3	4	5	6		7	8	2	2400	3.38021			-2.65747
			21	@	60.5	0	0	0	0	0	0	0	0	0	0	60.5	6	0	0	1	1	1	1	1	5	1	1	2	1	1	1	1	1	1	FALSE	3	4	5	6		7	8	3	60500	4.78176	4.11365	0.703052	-1.25592
			thigh number	2	3	4	4	5	5	6	6	7	7	8	8	sum																												cfu/thigh	log cfu	mean 6 thighs	SD	effect
			22	@	122	0	0	0	0	0	0	0	0	0	0	122	6	0	0	1	1	1	1	1	5	1	1	2	1	1	1	1	1	1	FALSE	3	4	5	6		7	8	3	122000	5.08636			-0.95132
			23	@	83.5	0	0	0	0	0	0	0	0	0	0	83.5	6	0	0	1	1	1	1	1	5	1	1	2	1	1	1	1	1	1	FALSE	3	4	5	6		7	8	3	83500	4.92169			-1.11599
			24	@	111	0	0	0	0	0	0	0	0	0	0	111	6	0	0	1	1	1	1	1	5	1	1	2	1	1	1	1	1	1	FALSE	3	4	5	6		7	8	3	111000	5.04532	5.01779	0.0857198	-0.992357
			thigh number	2	3	4	4	5	5	6	6	7	7	8	8	sum																												cfu/thigh	log cfu	mean 6 thighs	SD	effect
			25	@	@	72	82	0	0	0	0	0	0	0	0	77	5	0	0	0	1	1	1	1	4	1	1	2	2	1	1	1	1	1	FALSE	FALSE	4	5	6		7	8	4	770000	5.88649			-0.151189
			26	@	@	89	82	0	0	0	0	0	0	0	0	85.5	5	0	0	0	1	1	1	1	4	1	1	2	2	1	1	1	1	1	FALSE	FALSE	4	5	6		7	8	4	855000	5.93197			-0.105714
			27	@	@	27	39	0	0	0	0	0	0	0	0	33	5	0	0	0	1	1	1	1	4	1	1	2	2	1	1	1	1	1	FALSE	FALSE	4	5	6		7	8	4	330000	5.51851	5.77899	0.226722	-0.519166
Claris mg/kg/day q3h			thigh number	2	3	4	4	5	5	6	6	7	7	8	8	sum																												cfu/thigh	log cfu	mean 6 thighs	SD	effect
			28	35	0	0	0	0	0	0	0	0	0	0	0	35	7	0	1	1	1	1	1	1	6	1	1	1	1	1	1	1	1	1	2	3	4	5	6		7	8	2	3500	3.54407			-2.49361
			29	8	0	0	0	0	0	0	0	0	0	0	0	8	7	0	1	1	1	1	1	1	6	1	1	1	1	1	1	1	1	1	2	3	4	5	6		7	8	2	800	2.90309			-3.13459
			30	7	0	0	0	0	0	0	0	0	0	0	0	7	7	0	1	1	1	1	1	1	6	1	1	1	1	1	1	1	1	1	2	3	4	5	6		7	8	2	700	2.8451	3.09742	0.387895	-3.19258
			thigh number	2	3	4	4	5	5	6	6	7	7	8	8	sum																												cfu/thigh	log cfu	mean 6 thighs	SD	effect
			31	55	0	0	0	0	0	0	0	0	0	0	0	55	7	0	1	1	1	1	1	1	6	1	1	1	1	1	1	1	1	1	2	3	4	5	6		7	8	2	5500	3.74036			-2.29732
			32	113	0	0	0	0	0	0	0	0	0	0	0	113	7	0	1	1	1	1	1	1	6	1	1	1	1	1	1	1	1	1	2	3	4	5	6		7	8	2	11300	4.05308			-1.9846
			33	107	0	0	0	0	0	0	0	0	0	0	0	107	7	0	1	1	1	1	1	1	6	1	1	1	1	1	1	1	1	1	2	3	4	5	6		7	8	2	10700	4.02938	3.94094	0.17411	-2.0083
			thigh number	2	3	4	4	5	5	6	6	7	7	8	8	sum																												cfu/thigh	log cfu	mean 6 thighs	SD	effect
			34	124	0	0	0	0	0	0	0	0	0	0	0	124	7	0	1	1	1	1	1	1	6	1	1	1	1	1	1	1	1	1	2	3	4	5	6		7	8	2	12400	4.09342			-1.94426
			35	54	0	0	0	0	0	0	0	0	0	0	0	54	7	0	1	1	1	1	1	1	6	1	1	1	1	1	1	1	1	1	2	3	4	5	6		7	8	2	5400	3.73239			-2.30529
			36	35	0	0	0	0	0	0	0	0	0	0	0	35	7	0	1	1	1	1	1	1	6	1	1	1	1	1	1	1	1	1	2	3	4	5	6		7	8	2	3500	3.54407	3.78996	0.279165	-2.49361
			thigh number	2	3	4	4	5	5	6	6	7	7	8	8	sum																												cfu/thigh	log cfu	mean 6 thighs	SD	effect
			37	56	0	0	0	0	0	0	0	0	0	0	0	56	7	0	1	1	1	1	1	1	6	1	1	1	1	1	1	1	1	1	2	3	4	5	6		7	8	2	5600	3.74819			-2.28949
			38	13	0	0	0	0	0	0	0	0	0	0	0	13	7	0	1	1	1	1	1	1	6	1	1	1	1	1	1	1	1	1	2	3	4	5	6		7	8	2	1300	3.11394			-2.92374
			39	133	0	0	0	0	0	0	0	0	0	0	0	133	7	0	1	1	1	1	1	1	6	1	1	1	1	1	1	1	1	1	2	3	4	5	6		7	8	2	13300	4.12385	3.66199	0.510442	-1.91383
			thigh number	2	3	4	4	5	5	6	6	7	7	8	8	sum																												cfu/thigh	log cfu	mean 6 thighs	SD	effect
			40	166	0	0	0	0	0	0	0	0	0	0	0	166	7	0	1	1	1	1	1	1	6	1	1	1	1	1	1	1	1	1	2	3	4	5	6		7	8	2	16600	4.22011			-1.81757
			41	300	0	0	0	0	0	0	0	0	0	0	0	300	7	0	1	1	1	1	1	1	6	1	1	1	1	1	1	1	1	1	2	3	4	5	6		7	8	2	30000	4.47712			-1.56056
			42	167	0	0	0	0	0	0	0	0	0	0	0	167	7	0	1	1	1	1	1	1	6	1	1	1	1	1	1	1	1	1	2	3	4	5	6		7	8	2	16700	4.22272	4.30665	0.147639	-1.81496
			thigh number	2	3	4	4	5	5	6	6	7	7	8	8	sum																												cfu/thigh	log cfu	mean 6 thighs	SD
			43	@	131.5	0	0	0	0	0	0	0	0	0	0	131.5	6	0	0	1	1	1	1	1	5	1	1	2	1	1	1	1	1	1	FALSE	3	4	5	6		7	8	3	131500	5.11893
			44	@	122	0	0	0	0	0	0	0	0	0	0	122	6	0	0	1	1	1	1	1	5	1	1	2	1	1	1	1	1	1	FALSE	3	4	5	6		7	8	3	122000	5.08636
			45	@	165.5	0	0	0	0	0	0	0	0	0	0	165.5	6	0	0	1	1	1	1	1	5	1	1	2	1	1	1	1	1	1	FALSE	3	4	5	6		7	8	3	165500	5.2188	5.14136	0.0690107
			Thigh number	2	3	4	4	5	5	6	6	7	7	8	8	sum																												cfu/thigh	log cfu	mean 6 thighs	SD
			46	@	@	71	74	0	0	0	0	0	0	0	0	72.5	5	0	0	0	1	1	1	1	4	1	1	2	2	1	1	1	1	1	FALSE	FALSE	4	5	6		7	8	4	725000	5.86034
			47	@	@	148	147	0	0	0	0	0	0	0	0	147.5	5	0	0	0	1	1	1	1	4	1	1	2	2	1	1	1	1	1	FALSE	FALSE	4	5	6		7	8	4	1475000	6.16879
			48	@	192	0	0	0	0	0	0	0	0	0	0	192	6	0	0	1	1	1	1	1	5	1	1	2	1	1	1	1	1	1	FALSE	3	4	5	6		7	8	3	192000	5.2833	5.77081	0.449483
[truncated: 1 more columns]

## Sheet: data corrected
CFU			1899-12-31		Date July 17 2012
ICR 5w 25g	Inoculum	4.99564	CFU/mL
	Growth	3.08344	CFU/g
	Pfizer mg/kg/day q3h	0			Control	CFU/g	SD
	-3.08344	-0.151189			-2h	3.18177	0.0708354
	-2.41443	-0.105714			0h	2.95424	0.109985
	-3.25953	-0.519166
					24h	6.03768	0.138479
	-3.25953	-2.49361
	-2.51917	-3.13459
	-2.78241	-3.19258
	-2.83356	-2.29732
	-2.2315	-1.9846
	-2.89155	-2.0083
	-3.13459	-1.94426
	-2.54632	-2.30529
	-2.20517	-2.49361
	-1.8587	-2.28949
	-2.65747	-2.92374
	-1.25592	-1.91383
	-0.95132	-1.81757
	-1.11599	-1.56056
	-0.992357	-1.81496
Red font: mean from 1 mouse only (usual causes: ND or TCTC)
Yellow cells: SD>0.5
Controls 0h & 24h: perfect; inoculum quality: perfect (-2h)

## Sheet: data Mean
GENTAMICINA q6h SC				7E coli 25922GNT1			10 al 16 de Agosto de 2001
ICR 6w 25g		INÓCULO:	#REF!	cfu / ml
-2h	#REF!	#REF!	0h	#REF!	#REF!	24h	#REF!	#REF!
	CRECIMIENTO:		#REF!
Dosis Total q24h (mg/kg)		PLOUGH	BIOGENTA	GENTA VITRO	RANDE	SERVIGENTA
192		#REF!	#REF!	#REF!	#REF!	#REF!
		#REF!	#REF!	#REF!	#REF!	#REF!
48		#REF!	#REF!	#REF!	#REF!	#REF!
		#REF!	#REF!	#REF!	#REF!	#REF!
12		#REF!	#REF!	#REF!	#REF!	#REF!
		#REF!	#REF!	#REF!	#REF!	#REF!
3		#REF!	#REF!	#REF!	#REF!	#REF!
		#REF!	#REF!	#REF!	#REF!	#REF!
0.75		#REF!	#REF!	#REF!	#REF!	#REF!
		#REF!	#REF!	#REF!	#REF!	#REF!
Efecto neto (E)	#REF!			En color rojo las repeticiones
Efecto max (Emax)	#REF!				SD>0.5
					PROMEDIADO
observación: Estos son los resultados promediados.				SE REPITIO Y PROMEDIO 1 DE 2 MUSLOS
