# Supplementary material for: Demonstration of Therapeutic Equivalence of Fluconazole Generic Products in the Neutropenic Mouse Model of Disseminated Candidiasis
Source: PLoS One. 2015 Nov 4;10(11):e0141872. doi: 10.1371/journal.pone.0141872 (PMC4633286; doi:10.1371/journal.pone.0141872)
Supplement: S6 File — In vivo pharmacodynamic data of the FLC generics manufactured by Fresenius and Vitalis compared with the innovator against C. albicans CIB-19177. (XLS) [file pone.0141872.s007.xls]

## Sheet: D
		GRIPE-University of Antioquia
		Murine disseminated candidiasis model
		Date	August 18 2012									Growth			3.06479
		C. albicans CIB-19177	CFU																		Observations
			2	3	4	4	5	5	6	6	7	7	8	8	log cfu	mean	sd
	mg/kg/day	INOCULUM	@	128.5											5.1089
	-2h	1	46												3.66276	3.3415	0.331842
		2	10												3
		3	23												3.36173
	0h Controls	4	9												2.95424	2.89555	0.101666
		5	9												2.95424
		6	6												2.77815			EFFECT	Mean Effect
Pfizer mg/kg/day q3h	128	7	8												2.90309	2.92014	0.0295329	-3.11594	-3.09889		Carry-over 9 Dil 2
		8	8												2.90309			-3.11594			Carry-over 3 Dil 2
		9	9												2.95424			-3.06479			Carry-over 14 Dil 2
	64	10	23												3.36173	3.06042	0.292253	-2.6573	-2.9586
		11	11												3.04139			-2.97764
		12	6												2.77815			-3.24088
	48	13	13												3.11394	3.02433	0.155218	-2.90509	-2.9947
		14	13												3.11394			-2.90509
		15	7												2.8451			-3.17393
	32	16	21												3.32222	3.77285	0.580666	-2.69681	-2.24618
		17	268												4.42813			-1.59089
		18	37												3.5682			-2.45083
	24	19	85												3.92942	4.30734	0.645849	-2.08961	-1.71169
		20	87												3.93952			-2.07951
		21	@	113											5.05308			-0.96595
	16	22	@	@	62	84									5.86332	6.1357	0.236862	-0.155706	0.116673
		23	@	@	177	179									6.25042			0.231391
		24	@	@	198	195									6.29336			0.274334
	8	25	@	@	52	31									5.61805	5.73567	0.276142	-0.40098	-0.283355
		26	@	@	31	38									5.53782			-0.481209
		27	@	@	105	120									6.05115			0.0321239
Fresenius mg/kg/day q3h	128	28	20												3.30103	3.19923	0.213174	-2.718	-2.8198		Carry-over 23 Dil 2
		29	22												3.34242			-2.67661			Carry-over 25 Dil 2
		30	9												2.95424			-3.06479			Carry-over 11 Dil 2
	64	31	15												3.17609	3.08143	0.114443	-2.84294	-2.9376
		32	13												3.11394			-2.90509
		33	9												2.95424			-3.06479
	48	34	9												2.95424	2.47712	0.674751	-3.06479	-2.98661
		35	1												2			-4.01903
		36	139												4.14301			-1.87601			It took several attempts for inoculation
	32	37	42												3.62325	3.89808	0.248581	-2.39578	-2.12095
		38	92												3.96379			-2.05524
		39	128												4.10721			-1.91182
	24	40	103												4.01284	4.10474	0.0799577	-2.00619	-1.86834
		41	144												4.15836			-1.86067
		42	139												4.14301			-1.87601
	16	43	@	@	36	26									5.49136	5.71395	0.453308	-0.527667	-0.305074
		44	@	@	148	196									6.23553			0.2165
		45	@	@	28	24									5.41497			-0.604055
	8	46	@	@	@	@	56	54							6.74036	6.13859	0.618215	0.721334	0.119563
		47	@	@	148	148									6.17026			0.151233
		48	@	@	30	34									5.50515			-0.513879
Vitalis mg/kg/day q3h	128	49	4												2.60206	2.74177	0.355713	-3.41697	-3.27726		Carry-over 4 Dil 2
		50	3												2.47712			-3.54191			Carry-over 3 Dil 2
		51	14												3.14613			-2.8729			Carry-over 10 Dil 2
	64	52	89												3.94939	2.85048	0.998156	-2.06964	-3.16855
		53	1												2			-4.01903
		54	4												2.60206			-3.41697
	48	55	13												3.11394	2.90533	0.207496	-2.90509	-3.11369
		56	5												2.69897			-3.32006
		57	8												2.90309			-3.11594
	32	58	168												4.22531	4.18311	0.170339	-1.79372	-1.74218
		59	213												4.32838			-1.69065
		60	99												3.99564			-2.02339
	24	61	184												4.26482	4.34293	0.0678613	-1.75421	-1.6761
		62	238												4.37658			-1.64245
		63	244												4.38739			-1.63164
	16	64	@	63.5											4.80277	5.28275	0.516494	-1.21625	-0.736281
		65	@	164.5											5.21617			-0.802863
		66	@	@	57	78									5.8293			-0.189725
	8	67	@	@	92	100									5.98227	5.8913	0.11674	-0.0367574	-0.127727
		68	@	@	78	93									5.93197			-0.0870625
		69	@	@	61	54									5.75967			-0.259361
	24h CONTROLS	70	@	@	@	@	47	48							6.67669	6.01903	0.569555
		71	@	@	57	41									5.6902
		72	@	@	52	46									5.6902

## Sheet: AB
GRUPO INVESTIGADOR DE PROBLEMAS DE ENFERMEDADES INFECCIOSAS
CFU PER KIDNEY
Date				August 18 2012
C. albicans CIB-19177			inoculum	2	3	4	4	5	5	6	6	7	7	8	8	sum																												cfu/ml	log cfu
				@	128.5	0	0	0	0	0	0	0	0	0	0	128.5	6	0	0	1	1	1	1	1	5	1	1	2	1	1	1	1	1	1	FALSE	3	4	5	6		7	8	3	128500	5.1089
	controls	time (h)	thigh number	2	3	4	4	5	5	6	6	7	7	8	8	sum																												cfu/thigh	log cfu	mean 3 kidney	SD		time (h)
		time (h)	thigh number	2	3	4	4	5	5	6	6	7	7	8	8	sum																												cfu/thigh	log cfu	mean 3 kidney	SD		time (h)
		-2	1	46	0	0	0	0	0	0	0	0	0	0	0	46	7	0	1	1	1	1	1	1	6	1	1	1	1	1	1	1	1	1	2	3	4	5	6		7	8	2	4600	3.66276				-2
		-2	2	10	0	0	0	0	0	0	0	0	0	0	0	10	7	0	1	1	1	1	1	1	6	1	1	1	1	1	1	1	1	1	2	3	4	5	6		7	8	2	1000	3				-2
		-2	3	23	0	0	0	0	0	0	0	0	0	0	0	23	7	0	1	1	1	1	1	1	6	1	1	1	1	1	1	1	1	1	2	3	4	5	6		7	8	2	2300	3.36173	3.3415	0.331842		-2
		time (h)	thigh number	2	3	4	4	5	5	6	6	7	7	8	8	sum																												cfu/thigh	log cfu	mean 3 kidney	SD		time (h)
		0	4	9	0	0	0	0	0	0	0	0	0	0	0	9	7	0	1	1	1	1	1	1	6	1	1	1	1	1	1	1	1	1	2	3	4	5	6		7	8	2	900	2.95424				0
		0	5	9	0	0	0	0	0	0	0	0	0	0	0	9	7	0	1	1	1	1	1	1	6	1	1	1	1	1	1	1	1	1	2	3	4	5	6		7	8	2	900	2.95424				0
		0	6	6	0	0	0	0	0	0	0	0	0	0	0	6	7	0	1	1	1	1	1	1	6	1	1	1	1	1	1	1	1	1	2	3	4	5	6		7	8	2	600	2.77815	2.95424	0.101666		0
		time (h)	thigh number	2	3	4	4	5	5	6	6	7	7	8	8	sum																												cfu/thigh	log cfu	mean 3 kidney	SD		time (h)
		24	70	@	@	@	@	47	48	0	0	0	0	0	0	47.5	4	0	0	0	0	1	1	1	3	1	1	2	2	2	1	1	1	1	FALSE	FALSE	FALSE	5	6		7	8	5	4750000	6.67669				24
		24	71	@	@	57	41	0	0	0	0	0	0	0	0	49	5	0	0	0	1	1	1	1	4	1	1	2	2	1	1	1	1	1	FALSE	FALSE	4	5	6		7	8	4	490000	5.6902				24
		24	72	@	@	52	46	0	0	0	0	0	0	0	0	49	5	0	0	0	1	1	1	1	4	1	1	2	2	1	1	1	1	1	FALSE	FALSE	4	5	6		7	8	4	490000	5.6902	6.01903	0.569555		24
Antibiotic			thigh number	2	3	4	4	5	5	6	6	7	7	8	8	sum																												cfu/thigh	log cfu	mean 3 kidney	SD	effect
Pfizer mg/kg/day q3h	128		7	8	0	0	0	0	0	0	0	0	0	0	0	8	7	0	1	1	1	1	1	1	6	1	1	1	1	1	1	1	1	1	2	3	4	5	6		7	8	2	800	2.90309			-3.11594
			8	8	0	0	0	0	0	0	0	0	0	0	0	8	7	0	1	1	1	1	1	1	6	1	1	1	1	1	1	1	1	1	2	3	4	5	6		7	8	2	800	2.90309			-3.11594
			9	9	0	0	0	0	0	0	0	0	0	0	0	9	7	0	1	1	1	1	1	1	6	1	1	1	1	1	1	1	1	1	2	3	4	5	6		7	8	2	900	2.95424	2.92014	0.0295329	-3.06479
	64		thigh number	2	3	4	4	5	5	6	6	7	7	8	8	sum																												cfu/thigh	log cfu	mean 3 kidney	SD	effect
			10	23	0	0	0	0	0	0	0	0	0	0	0	23	7	0	1	1	1	1	1	1	6	1	1	1	1	1	1	1	1	1	2	3	4	5	6		7	8	2	2300	3.36173			-2.6573
			11	11	0	0	0	0	0	0	0	0	0	0	0	11	7	0	1	1	1	1	1	1	6	1	1	1	1	1	1	1	1	1	2	3	4	5	6		7	8	2	1100	3.04139			-2.97764
			12	6	0	0	0	0	0	0	0	0	0	0	0	6	7	0	1	1	1	1	1	1	6	1	1	1	1	1	1	1	1	1	2	3	4	5	6		7	8	2	600	2.77815	3.06042	0.292253	-3.24088
	48		thigh number	2	3	4	4	5	5	6	6	7	7	8	8	sum																												cfu/thigh	log cfu	mean 3 kidney	SD	effect
			13	13	0	0	0	0	0	0	0	0	0	0	0	13	7	0	1	1	1	1	1	1	6	1	1	1	1	1	1	1	1	1	2	3	4	5	6		7	8	2	1300	3.11394			-2.90509
			14	13	0	0	0	0	0	0	0	0	0	0	0	13	7	0	1	1	1	1	1	1	6	1	1	1	1	1	1	1	1	1	2	3	4	5	6		7	8	2	1300	3.11394			-2.90509
			15	7	0	0	0	0	0	0	0	0	0	0	0	7	7	0	1	1	1	1	1	1	6	1	1	1	1	1	1	1	1	1	2	3	4	5	6		7	8	2	700	2.8451	3.02433	0.155218	-3.17393
	32		thigh number	2	3	4	4	5	5	6	6	7	7	8	8	sum																												cfu/thigh	log cfu	mean 3 kidney	SD	effect
			16	21	0	0	0	0	0	0	0	0	0	0	0	21	7	0	1	1	1	1	1	1	6	1	1	1	1	1	1	1	1	1	2	3	4	5	6		7	8	2	2100	3.32222			-2.69681
			17	268	0	0	0	0	0	0	0	0	0	0	0	268	7	0	1	1	1	1	1	1	6	1	1	1	1	1	1	1	1	1	2	3	4	5	6		7	8	2	26800	4.42813			-1.59089
			18	37	0	0	0	0	0	0	0	0	0	0	0	37	7	0	1	1	1	1	1	1	6	1	1	1	1	1	1	1	1	1	2	3	4	5	6		7	8	2	3700	3.5682	3.77285	0.580666	-2.45083
	24		thigh number	2	3	4	4	5	5	6	6	7	7	8	8	sum																												cfu/thigh	log cfu	mean 3 kidney	SD	effect
			19	85	0	0	0	0	0	0	0	0	0	0	0	85	7	0	1	1	1	1	1	1	6	1	1	1	1	1	1	1	1	1	2	3	4	5	6		7	8	2	8500	3.92942			-2.08961
			20	87	0	0	0	0	0	0	0	0	0	0	0	87	7	0	1	1	1	1	1	1	6	1	1	1	1	1	1	1	1	1	2	3	4	5	6		7	8	2	8700	3.93952			-2.07951
			21	@	113	0	0	0	0	0	0	0	0	0	0	113	6	0	0	1	1	1	1	1	5	1	1	2	1	1	1	1	1	1	FALSE	3	4	5	6		7	8	3	113000	5.05308	4.30734	0.645849	-0.96595
	16		thigh number	2	3	4	4	5	5	6	6	7	7	8	8	sum																												cfu/thigh	log cfu	mean 3 kidney	SD	effect
			22	@	@	62	84	0	0	0	0	0	0	0	0	73	5	0	0	0	1	1	1	1	4	1	1	2	2	1	1	1	1	1	FALSE	FALSE	4	5	6		7	8	4	730000	5.86332			-0.155706
			23	@	@	177	179	0	0	0	0	0	0	0	0	178	5	0	0	0	1	1	1	1	4	1	1	2	2	1	1	1	1	1	FALSE	FALSE	4	5	6		7	8	4	1780000	6.25042			0.231391
			24	@	@	198	195	0	0	0	0	0	0	0	0	196.5	5	0	0	0	1	1	1	1	4	1	1	2	2	1	1	1	1	1	FALSE	FALSE	4	5	6		7	8	4	1965000	6.29336	6.1357	0.236862	0.274334
	8		thigh number	2	3	4	4	5	5	6	6	7	7	8	8	sum																												cfu/thigh	log cfu	mean 3 kidney	SD	effect
			25	@	@	52	31	0	0	0	0	0	0	0	0	41.5	5	0	0	0	1	1	1	1	4	1	1	2	2	1	1	1	1	1	FALSE	FALSE	4	5	6		7	8	4	415000	5.61805			-0.40098
			26	@	@	31	38	0	0	0	0	0	0	0	0	34.5	5	0	0	0	1	1	1	1	4	1	1	2	2	1	1	1	1	1	FALSE	FALSE	4	5	6		7	8	4	345000	5.53782			-0.481209
			27	@	@	105	120	0	0	0	0	0	0	0	0	112.5	5	0	0	0	1	1	1	1	4	1	1	2	2	1	1	1	1	1	FALSE	FALSE	4	5	6		7	8	4	1125000	6.05115	5.73567	0.276142	0.0321239
Fresenius mg/kg/day q3h	128		thigh number	2	3	4	4	5	5	6	6	7	7	8	8	sum																												cfu/thigh	log cfu	mean 3 kidney	SD	effect
			28	20	0	0	0	0	0	0	0	0	0	0	0	20	7	0	1	1	1	1	1	1	6	1	1	1	1	1	1	1	1	1	2	3	4	5	6		7	8	2	2000	3.30103			-2.718
			29	22	0	0	0	0	0	0	0	0	0	0	0	22	7	0	1	1	1	1	1	1	6	1	1	1	1	1	1	1	1	1	2	3	4	5	6		7	8	2	2200	3.34242			-2.67661
			30	9	0	0	0	0	0	0	0	0	0	0	0	9	7	0	1	1	1	1	1	1	6	1	1	1	1	1	1	1	1	1	2	3	4	5	6		7	8	2	900	2.95424	3.19923	0.213174	-3.06479
	64
			thigh number	2	3	4	4	5	5	6	6	7	7	8	8	sum																												cfu/thigh	log cfu	mean 3 kidney	SD	effect
			31	15	0	0	0	0	0	0	0	0	0	0	0	15	7	0	1	1	1	1	1	1	6	1	1	1	1	1	1	1	1	1	2	3	4	5	6		7	8	2	1500	3.17609			-2.84294
			32	13	0	0	0	0	0	0	0	0	0	0	0	13	7	0	1	1	1	1	1	1	6	1	1	1	1	1	1	1	1	1	2	3	4	5	6		7	8	2	1300	3.11394			-2.90509
			33	9	0	0	0	0	0	0	0	0	0	0	0	9	7	0	1	1	1	1	1	1	6	1	1	1	1	1	1	1	1	1	2	3	4	5	6		7	8	2	900	2.95424	3.08143	0.114443	-3.06479
	48
			thigh number	2	3	4	4	5	5	6	6	7	7	8	8	sum																												cfu/thigh	log cfu	mean 3 kidney	SD	effect
			34	9	0	0	0	0	0	0	0	0	0	0	0	9	7	0	1	1	1	1	1	1	6	1	1	1	1	1	1	1	1	1	2	3	4	5	6		7	8	2	900	2.95424			-3.06479
			35	1	0	0	0	0	0	0	0	0	0	0	0	1	7	0	1	1	1	1	1	1	6	1	1	1	1	1	1	1	1	1	2	3	4	5	6		7	8	2	100	2			-4.01903
			36	139	0	0	0	0	0	0	0	0	0	0	0	139	7	0	1	1	1	1	1	1	6	1	1	1	1	1	1	1	1	1	2	3	4	5	6		7	8	2	13900	4.14301	3.03242	1.07364	-1.87601
	32
			thigh number	2	3	4	4	5	5	6	6	7	7	8	8	sum																												cfu/thigh	log cfu	mean 3 kidney	SD	effect
			37	42	0	0	0	0	0	0	0	0	0	0	0	42	7	0	1	1	1	1	1	1	6	1	1	1	1	1	1	1	1	1	2	3	4	5	6		7	8	2	4200	3.62325			-2.39578
			38	92	0	0	0	0	0	0	0	0	0	0	0	92	7	0	1	1	1	1	1	1	6	1	1	1	1	1	1	1	1	1	2	3	4	5	6		7	8	2	9200	3.96379			-2.05524
			39	128	0	0	0	0	0	0	0	0	0	0	0	128	7	0	1	1	1	1	1	1	6	1	1	1	1	1	1	1	1	1	2	3	4	5	6		7	8	2	12800	4.10721	3.89808	0.248581	-1.91182
	24
			thigh number	2	3	4	4	5	5	6	6	7	7	8	8	sum																												cfu/thigh	log cfu	mean 3 kidney	SD	effect
			40	103	0	0	0	0	0	0	0	0	0	0	0	103	7	0	1	1	1	1	1	1	6	1	1	1	1	1	1	1	1	1	2	3	4	5	6		7	8	2	10300	4.01284			-2.00619
			41	144	0	0	0	0	0	0	0	0	0	0	0	144	7	0	1	1	1	1	1	1	6	1	1	1	1	1	1	1	1	1	2	3	4	5	6		7	8	2	14400	4.15836			-1.86067
			42	139	0	0	0	0	0	0	0	0	0	0	0	139	7	0	1	1	1	1	1	1	6	1	1	1	1	1	1	1	1	1	2	3	4	5	6		7	8	2	13900	4.14301	4.10474	0.0799577	-1.87601
	16
			thigh number	2	3	4	4	5	5	6	6	7	7	8	8	sum																												cfu/thigh	log cfu	mean 3 kidney	SD	effect
			43	@	@	36	26	0	0	0	0	0	0	0	0	31	5	0	0	0	1	1	1	1	4	1	1	2	2	1	1	1	1	1	FALSE	FALSE	4	5	6		7	8	4	310000	5.49136			-0.527667
			44	@	@	148	196	0	0	0	0	0	0	0	0	172	5	0	0	0	1	1	1	1	4	1	1	2	2	1	1	1	1	1	FALSE	FALSE	4	5	6		7	8	4	1720000	6.23553			0.2165
			45	@	@	28	24	0	0	0	0	0	0	0	0	26	5	0	0	0	1	1	1	1	4	1	1	2	2	1	1	1	1	1	FALSE	FALSE	4	5	6		7	8	4	260000	5.41497	5.71395	0.453308	-0.604055
	8
			thigh number	2	3	4	4	5	5	6	6	7	7	8	8	sum																												cfu/thigh	log cfu	mean 3 kidney	SD	effect
			46	@	@	@	@	56	54	0	0	0	0	0	0	55	4	0	0	0	0	1	1	1	3	1	1	2	2	2	1	1	1	1	FALSE	FALSE	FALSE	5	6		7	8	5	5500000	6.74036			0.721334
			47	@	@	148	148	0	0	0	0	0	0	0	0	148	5	0	0	0	1	1	1	1	4	1	1	2	2	1	1	1	1	1	FALSE	FALSE	4	5	6		7	8	4	1480000	6.17026			0.151233
			48	@	@	30	34	0	0	0	0	0	0	0	0	32	5	0	0	0	1	1	1	1	4	1	1	2	2	1	1	1	1	1	FALSE	FALSE	4	5	6		7	8	4	320000	5.50515	6.13859	0.618215	-0.513879
Vitalis mg/kg/day q3h	128		thigh number	2	3	4	4	5	5	6	6	7	7	8	8	sum																												cfu/thigh	log cfu	mean 3 kidney	SD	effect
			49	4	0	0	0	0	0	0	0	0	0	0	0	4	7	0	1	1	1	1	1	1	6	1	1	1	1	1	1	1	1	1	2	3	4	5	6		7	8	2	400	2.60206			-3.41697
			50	3	0	0	0	0	0	0	0	0	0	0	0	3	7	0	1	1	1	1	1	1	6	1	1	1	1	1	1	1	1	1	2	3	4	5	6		7	8	2	300	2.47712			-3.54191
			51	14	0	0	0	0	0	0	0	0	0	0	0	14	7	0	1	1	1	1	1	1	6	1	1	1	1	1	1	1	1	1	2	3	4	5	6		7	8	2	1400	3.14613	2.74177	0.355713	-2.8729
	64		thigh number	2	3	4	4	5	5	6	6	7	7	8	8	sum																												cfu/thigh	log cfu	mean 3 kidney	SD	effect
			52	89	0	0	0	0	0	0	0	0	0	0	0	89	7	0	1	1	1	1	1	1	6	1	1	1	1	1	1	1	1	1	2	3	4	5	6		7	8	2	8900	3.94939			-2.06964
			53	1	0	0	0	0	0	0	0	0	0	0	0	1	7	0	1	1	1	1	1	1	6	1	1	1	1	1	1	1	1	1	2	3	4	5	6		7	8	2	100	2			-4.01903
			54	4	0	0	0	0	0	0	0	0	0	0	0	4	7	0	1	1	1	1	1	1	6	1	1	1	1	1	1	1	1	1	2	3	4	5	6		7	8	2	400	2.60206	2.85048	0.998156	-3.41697
	48		thigh number	2	3	4	4	5	5	6	6	7	7	8	8	sum																												cfu/thigh	log cfu	mean 3 kidney	SD	effect
			55	13	0	0	0	0	0	0	0	0	0	0	0	13	7	0	1	1	1	1	1	1	6	1	1	1	1	1	1	1	1	1	2	3	4	5	6		7	8	2	1300	3.11394			-2.90509
			56	5	0	0	0	0	0	0	0	0	0	0	0	5	7	0	1	1	1	1	1	1	6	1	1	1	1	1	1	1	1	1	2	3	4	5	6		7	8	2	500	2.69897			-3.32006
			57	8	0	0	0	0	0	0	0	0	0	0	0	8	7	0	1	1	1	1	1	1	6	1	1	1	1	1	1	1	1	1	2	3	4	5	6		7	8	2	800	2.90309	2.90533	0.207496	-3.11594
	32		thigh number	2	3	4	4	5	5	6	6	7	7	8	8	sum																												cfu/thigh	log cfu	mean 3 kidney	SD	effect
			58	168	0	0	0	0	0	0	0	0	0	0	0	168	7	0	1	1	1	1	1	1	6	1	1	1	1	1	1	1	1	1	2	3	4	5	6		7	8	2	16800	4.22531			-1.79372
			59	213	0	0	0	0	0	0	0	0	0	0	0	213	7	0	1	1	1	1	1	1	6	1	1	1	1	1	1	1	1	1	2	3	4	5	6		7	8	2	21300	4.32838			-1.69065
			60	99	0	0	0	0	0	0	0	0	0	0	0	99	7	0	1	1	1	1	1	1	6	1	1	1	1	1	1	1	1	1	2	3	4	5	6		7	8	2	9900	3.99564	4.18311	0.170339	-2.02339
	24		thigh number	2	3	4	4	5	5	6	6	7	7	8	8	sum																												cfu/thigh	log cfu	mean 3 kidney	SD	effect
			61	184	0	0	0	0	0	0	0	0	0	0	0	184	7	0	1	1	1	1	1	1	6	1	1	1	1	1	1	1	1	1	2	3	4	5	6		7	8	2	18400	4.26482			-1.75421
			62	238	0	0	0	0	0	0	0	0	0	0	0	238	7	0	1	1	1	1	1	1	6	1	1	1	1	1	1	1	1	1	2	3	4	5	6		7	8	2	23800	4.37658			-1.64245
			63	244	0	0	0	0	0	0	0	0	0	0	0	244	7	0	1	1	1	1	1	1	6	1	1	1	1	1	1	1	1	1	2	3	4	5	6		7	8	2	24400	4.38739	4.34293	0.0678613	-1.63164
	16		thigh number	2	3	4	4	5	5	6	6	7	7	8	8	sum																												cfu/thigh	log cfu	mean 3 kidney	SD	effect
			64	@	63.5	0	0	0	0	0	0	0	0	0	0	63.5	6	0	0	1	1	1	1	1	5	1	1	2	1	1	1	1	1	1	FALSE	3	4	5	6		7	8	3	63500	4.80277			-1.21625
			65	@	164.5	0	0	0	0	0	0	0	0	0	0	164.5	6	0	0	1	1	1	1	1	5	1	1	2	1	1	1	1	1	1	FALSE	3	4	5	6		7	8	3	164500	5.21617			-0.802863
			66	@	@	57	78	0	0	0	0	0	0	0	0	67.5	5	0	0	0	1	1	1	1	4	1	1	2	2	1	1	1	1	1	FALSE	FALSE	4	5	6		7	8	4	675000	5.8293	5.28275	0.516494	-0.189725
	8		thigh number	2	3	4	4	5	5	6	6	7	7	8	8	sum																												cfu/thigh	log cfu	mean 3 kidney	SD	effect
			67	@	@	92	100	0	0	0	0	0	0	0	0	96	5	0	0	0	1	1	1	1	4	1	1	2	2	1	1	1	1	1	FALSE	FALSE	4	5	6		7	8	4	960000	5.98227			-0.0367574
			68	@	@	78	93	0	0	0	0	0	0	0	0	85.5	5	0	0	0	1	1	1	1	4	1	1	2	2	1	1	1	1	1	FALSE	FALSE	4	5	6		7	8	4	855000	5.93197			-0.0870625
			69	@	@	61	54	0	0	0	0	0	0	0	0	57.5	5	0	0	0	1	1	1	1	4	1	1	2	2	1	1	1	1	1	FALSE	FALSE	4	5	6		7	8	4	575000	5.75967	5.8913	0.11674	-0.259361
[truncated: 1 more columns]

## Sheet: data corrected
CFU					Date			August 18 2012
ICR 5w 25g	Inoculum	5.1089	CFU/mL
	Growth	3.06479	CFU/g
	Pfizer mg/kg/day q3h	Fresenius mg/kg/day q3h	Vitalis		Control	CFU/g	SD
128	-3.11594	-2.718	-3.41697		-2h	3.3415	0.331842
	-3.11594	-2.67661	-3.54191		0h	2.95424	0.101666
	-3.06479	-3.06479	-2.8729		24h	6.01903	0.569555
64	-2.6573	-2.84294	-2.06964
	-2.97764	-2.90509	-4.01903
	-3.24088	-3.06479	-3.41697
48	-2.90509	-3.06479	-2.90509
	-2.90509	-4.01903	-3.32006
	-3.17393	-1.87601	-3.11594
32	-2.69681	-2.39578	-1.79372
	-1.59089	-2.05524	-1.69065
	-2.45083	-1.91182	-2.02339
24	-2.08961	-2.00619	-1.75421
	-2.07951	-1.86067	-1.64245
	-0.96595	-1.87601	-1.63164
16	-0.155706	-0.527667	-1.21625
	0.231391	0.2165	-0.802863
	0.274334	-0.604055	-0.189725
8	-0.40098	0.721334	-0.0367574
	-0.481209	0.151233	-0.0870625
	0.0321239	-0.513879	-0.259361
Red font: mean from 2 mouse only (usual causes: ND or TCTC)
Yellow cells: SD>0.5
Controls 0h & 24h: perfect; inoculum quality: perfect (-2h)

## Sheet: data Mean
GENTAMICINA q6h SC				7E coli 25922GNT1			10 al 16 de Agosto de 2001
ICR 6w 25g		INÓCULO:	#REF!	cfu / ml
-2h	#REF!	#REF!	0h	#REF!	#REF!	24h	#REF!	#REF!
	CRECIMIENTO:		#REF!
Dosis Total q24h (mg/kg)		PLOUGH	BIOGENTA	GENTA VITRO	RANDE	SERVIGENTA
192		#REF!	#REF!	#REF!	#REF!	#REF!
		#REF!	#REF!	#REF!	#REF!	#REF!
48		#REF!	#REF!	#REF!	#REF!	#REF!
		#REF!	#REF!	#REF!	#REF!	#REF!
12		#REF!	#REF!	#REF!	#REF!	#REF!
		#REF!	#REF!	#REF!	#REF!	#REF!
3		#REF!	#REF!	#REF!	#REF!	#REF!
		#REF!	#REF!	#REF!	#REF!	#REF!
0.75		#REF!	#REF!	#REF!	#REF!	#REF!
		#REF!	#REF!	#REF!	#REF!	#REF!
Efecto neto (E)	#REF!			En color rojo las repeticiones
Efecto max (Emax)	#REF!				SD>0.5
					PROMEDIADO
observación: Estos son los resultados promediados.				SE REPITIO Y PROMEDIO 1 DE 2 MUSLOS
