# Supplementary material for: Demonstration of Therapeutic Equivalence of Fluconazole Generic Products in the Neutropenic Mouse Model of Disseminated Candidiasis
Source: PLoS One. 2015 Nov 4;10(11):e0141872. doi: 10.1371/journal.pone.0141872 (PMC4633286; doi:10.1371/journal.pone.0141872)
Supplement: S7 File — Data file of Pfizer fluconazole (innovator) for the pharmacokinetic analysis in S-ADAPT-TRAN. (CSV) [file pone.0141872.s008.csv]

OMIT	ID	Mouse	TIME	AMT	RATE	CMT	DVID	DV	MDV	EVID
.	1	A	0	0.4	0	2	0	.	1	1
.	1	A	1	.	.	1	1	14.589	0	0
.	2	B	0	0.4	0	2	0	.	1	1
.	2	B	1	.	.	1	1	15.073	0	0
.	3	C	0	0.4	0	2	0	.	1	1
.	3	C	1	.	.	1	1	16.839	0	0
.	4	D	0	0.4	0	2	0	.	1	1
.	4	D	4	.	.	1	1	9.837	0	0
.	5	E	0	0.4	0	2	0	.	1	1
.	5	E	4	.	.	1	1	8.294	0	0
.	6	F	0	0.4	0	2	0	.	1	1
.	6	F	4	.	.	1	1	9.837	0	0
.	7	G	0	0.4	0	2	0	.	1	1
.	7	G	8	.	.	1	1	4.394	0	0
.	8	H	0	0.4	0	2	0	.	1	1
.	8	H	8	.	.	1	1	5.358	0	0
.	9	I	0	0.4	0	2	0	.	1	1
.	9	I	8	.	.	1	1	3.538	0	0
.	10	J	0	0.4	0	2	0	.	1	1
.	10	J	12	.	.	1	1	1.248	0	0
.	11	K	0	0.4	0	2	0	.	1	1
.	11	K	12	.	.	1	1	1.359	0	0
.	12	L	0	0.4	0	2	0	.	1	1
.	12	L	12	.	.	1	1	1.739	0	0
.	13	M	0	0.4	0	2	0	.	1	1
.	13	M	24	.	.	1	1	0.394	0	0
.	14	N	0	0.4	0	2	0	.	1	1
.	14	N	24	.	.	1	1	0.432	0	0
.	15	O	0	0.4	0	2	0	.	1	1
.	15	O	24	.	.	1	1	0.248	0	0
.	16	P	0	0.1	0	2	0	.	1	1
.	16	P	1	.	.	1	1	3.146	0	0
.	17	Q	0	0.1	0	2	0	.	1	1
.	17	Q	1	.	.	1	1	3.053	0	0
.	18	R	0	0.1	0	2	0	.	1	1
.	18	R	1	.	.	1	1	3.465	0	0
.	19	S	0	0.1	0	2	0	.	1	1
.	19	S	4	.	.	1	1	2.567	0	0
.	20	T	0	0.1	0	2	0	.	1	1
.	20	T	4	.	.	1	1	2.235	0	0
.	21	U	0	0.1	0	2	0	.	1	1
.	21	U	4	.	.	1	1	2.467	0	0
.	22	V	0	0.1	0	2	0	.	1	1
.	22	V	8	.	.	1	1	1.567	0	0
.	23	W	0	0.1	0	2	0	.	1	1
.	23	W	8	.	.	1	1	1.3467	0	0
.	24	X	0	0.1	0	2	0	.	1	1
.	24	X	8	.	.	1	1	1.854	0	0
.	25	Y	0	0.1	0	2	0	.	1	1
.	25	Y	12	.	.	1	1	0.854	0	0
.	26	Z	0	0.1	0	2	0	.	1	1
.	26	Z	12	.	.	1	1	0.925	0	0
.	27	AA	0	0.1	0	2	0	.	1	1
.	27	AA	12	.	.	1	1	0.743	0	0
.	28	BB	0	0.1	0	2	0	.	1	1
L	28	BB	24	.	.	1	1	0.01	0	0
.	29	CC	0	0.1	0	2	0	.	1	1
L	29	CC	24	.	.	1	1	0.01	0	0
.	30	DD	0	0.1	0	2	0	.	1	1
.	30	DD	24	.	.	1	1	0.0324	0	0
.	31	EE	0	0.025	0	2	0	.	1	1
.	31	EE	1	.	.	1	1	0.894	0	0
.	32	FF	0	0.025	0	2	0	.	1	1
.	32	FF	1	.	.	1	1	0.913	0	0
.	33	GG	0	0.025	0	2	0	.	1	1
.	33	GG	1	.	.	1	1	0.534	0	0
.	34	HH	0	0.025	0	2	0	.	1	1
.	34	HH	4	.	.	1	1	0.3005	0	0
.	35	II	0	0.025	0	2	0	.	1	1
.	35	II	4	.	.	1	1	0.482	0	0
.	36	JJ	0	0.025	0	2	0	.	1	1
.	36	JJ	4	.	.	1	1	0.412	0	0
.	37	KK	0	0.025	0	2	0	.	1	1
.	37	KK	8	.	.	1	1	0.134	0	0
.	38	LL	0	0.025	0	2	0	.	1	1
.	38	LL	8	.	.	1	1	0.193	0	0
.	39	MM	0	0.025	0	2	0	.	1	1
.	39	MM	8	.	.	1	1	0.183	0	0
.	40	NN	0	0.025	0	2	0	.	1	1
L	40	NN	12	.	.	1	1	0.01	0	0
.	41	OO	0	0.025	0	2	0	.	1	1
L	41	OO	12	.	.	1	1	0.01	0	0
.	42	PP	0	0.025	0	2	0	.	1	1
L	42	PP	12	.	.	1	1	0.01	0	0
